# Supplementary material for: Monitoring diffuse volcanic degassing during volcanic unrests: the case of Campi Flegrei (Italy)
Source: Sci Rep. 2017 Jul 28;7:6757. doi: 10.1038/s41598-017-06941-2 (PMC5533770; doi:10.1038/s41598-017-06941-2)
Supplement: Supplementary file 2 — Dataset 1 [file 41598_2017_6941_MOESM2_ESM.xls]

## Sheet: December.98
Monitoring diffuse volcanic degassing during volcanic unrests: the case of Campi Flegrei (Italy).
Cardellini C., Chiodini G., Frondini F., Avino R. , Bagnato E., Caliro S., Lelli M., Rosiello A.
Supplemetary dataset S1
Date	East-UTM-ED50 (m)	North-UTM-ED50 (m)	T soil (°C)	CO2 flux (g/m2d)
1998-12-01	427333	4520591	10.4	5.17
1998-12-01	427357	4520611	12.2	2.65
1998-12-01	427349	4520652	12.9	3.71
1998-12-01	427375	4520676	8.5	3.45
1998-12-01	427348	4520720	9.5	4.37
1998-12-01	427304	4520747	9.6	3.18
1998-12-01	427306	4520698	8.7	4.64
1998-12-01	427328	4520650	9.5	2.52
1998-12-01	427264	4520697	12	7.02
1998-12-01	427286	4520656	11.8	8.61
1998-12-01	427245	4520730	10.9	4.11
1998-12-01	427235	4520678	12.8	7.82
1998-12-01	427248	4520614	12.5	10.73
1998-12-01	427396	4520659	11.8	2.78
1998-12-01	427388	4520586	9.7	2.52
1998-12-01	427436	4520650	10.6	4.24
1998-12-01	427432	4520583	9.3	5.96
1998-12-01	427491	4520667	9.9	2.39
1998-12-01	427460	4520714	12.1	2.52
1998-12-01	427546	4520677	10.8	6.23
1998-12-01	427529	4520735	10.2	3.58
1998-12-01	427583	4520711	11.2	12.32
1998-12-01	427601	4520657	8.1	2.78
1998-12-01	427517	4520594	11.4	15.24
1998-12-01	427527	4520566	10.7	15.5
1998-12-01	427556	4520566	10.2	20.01
1998-12-01	427604	4520587	8.9	11.79
1998-12-01	427540	4520704	10.5	4.51
1998-12-01	427561	4520751	10.1	3.84
1998-12-01	427730	4520625	11.5	8.48
1998-12-01	427767	4520602	16.4	559.28
1998-12-01	427709	4520651	14.9	210.54
1998-12-01	427710	4520689	12.2	382
1998-12-01	427704	4520723	9.9	38.03
1998-12-01	427693	4520754	11.2	16.83
1998-12-01	427738	4520688	12.4	23.06
1998-12-01	427742	4520725	10.8	32.99
1998-12-01	427786	4520730	10.6	12.32
1998-12-01	427787	4520692	9.9	14.58
1998-12-01	427785	4520644	11.1	27.96
1998-12-01	427677	4520650	11.9	34.85
1998-12-01	427634	4520601	8.7	13.65
1998-12-01	427641	4520648	9.2	16.03
1998-12-01	427941	4520622	8.4	10.07
1998-12-01	427974	4520589	11.1	13.91
1998-12-01	427928	4520580	11.3	15.64
1998-12-01	427905	4520562	11.4	27.69
1998-12-01	427892	4520580	9.2	11.93
1998-12-01	427909	4520605	10.5	14.97
1998-12-01	427854	4520592	10.9	18.68
1998-12-01	427835	4520615	9.4	14.84
1998-12-01	427826	4520704	9.5	11.66
1998-12-01	427861	4520746	8.1	4.11
1998-12-01	427939	4520742	8.2	9.41
1998-12-01	427991	4520710	8.6	9.94
1998-12-01	427925	4520648	9	7.55
1998-12-01	427884	4520643	9.1	14.71
1998-12-01	428110	4520575	9.4	66.78
1998-12-01	428082	4520564	6.4	29.81
1998-12-01	428074	4520607	11	307.93
1998-12-01	428024	4520628	10.2	1.99
1998-12-01	428094	4520626	10.7	49.69
1998-12-01	428131	4520638	12.1	27.96
1998-12-01	428014	4520596	12.9	14.97
1998-12-01	428033	4520568	9.5	48.76
1998-12-01	428143	4520673	10.1	14.84
1998-12-01	428153	4520736	9.5	9.94
1998-12-01	428020	4520735	8.7	10.73
1998-12-01	428073	4520702	9.3	9.67
1998-12-01	428117	4520750	9.1	7.95
1998-12-01	428265	4520601	15.7	687.81
1998-12-01	428204	4520568	9.1	23.98
1998-12-01	428235	4520673	8.5	10.47
1998-12-01	428258	4520724	9	9.27
1998-12-01	428283	4520749	8.9	4.11
1998-12-01	428223	4520667	9.1	11.53
1998-12-01	428315	4520605	8.2	10.73
1998-12-01	428391	4520612	8.4	3.31
1998-12-01	427344	4520378	13.1	1222.71
1998-12-01	427309	4520378	12.4	765.32
1998-12-01	427383	4520403	22.4	1841.09
1998-12-01	427368	4520433	22.1	482.43
1998-12-01	427397	4520451	16.4	323.17
1998-12-01	427333	4520416	25.4	1398.01
1998-12-01	427369	4520459	12.8	75.66
1998-12-01	427291	4520418	13.5	41.34
1998-12-01	427228	4520407	14.9	11.13
1998-12-01	427316	4520485	13.5	37.23
1998-12-01	427373	4520527	7.7	4.24
1998-12-01	427270	4520513	10.4	1.86
1998-12-01	427304	4520550	9.6	4.77
1998-12-01	427584	4520530	9.6	27.3
1998-12-01	427572	4520517	10.9	36.44
1998-12-01	427561	4520382	36.1	1619.28
1998-12-01	427540	4520415	57.5	1606.3
1998-12-01	427525	4520445	26.6	1120.55
1998-12-01	427502	4520450	88.8	4267.83
1998-12-01	427480	4520424	44.8	1024.36
1998-12-01	427504	4520384	46.5	1048.47
1998-12-01	427513	4520475	82.1	4140.89
1998-12-01	427597	4520382	33.5	2022.35
1998-12-01	427427	4520454	12.1	68.24
1998-12-01	427420	4520478	13.1	62.94
1998-12-01	427624	4520484	12.2	9.54
1998-12-01	427654	4520449	14.8	23.32
1998-12-01	427690	4520427	10.5	5.43
1998-12-01	427722	4520369	9.5	4.64
1998-12-01	427798	4520394	9.2	11.53
1998-12-01	427764	4520414	10	14.97
1998-12-01	427746	4520442	9.5	9.94
1998-12-01	427619	4520367	27.2	482.7
1998-12-01	427863	4520380	11.4	9.01
1998-12-01	427926	4520482	85.7	5475.7
1998-12-01	427954	4520478	24.6	1038.4
1998-12-01	427932	4520525	23.2	622.62
1998-12-01	427905	4520544	10.3	851.31
1998-12-01	428087	4520455	18.9	500.19
1998-12-01	428091	4520391	21	2874.59
1998-12-01	428051	4520415	95.1	5765.34
1998-12-01	428196	4520375	15.9	162.18
1998-12-01	428137	4520450	16.4	153.44
1998-12-01	428192	4520445	16.7	93.41
1998-12-01	428040	4520456	16.1	32.33
1998-12-01	428101	4520527	8.2	39.35
1998-12-01	428064	4520509	16.8	89.84
1998-12-01	428010	4520484	15	18520.8
1998-12-01	428123	4520500	9.7	34.19
1998-12-01	428150	4520532	6.9	1793.39
1998-12-01	428146	4520546	6.2	1446.9
1998-12-01	428051	4520539	12	18.95
1998-12-01	428018	4520534	11.6	25.44
1998-12-01	428344	4520492	9.1	2.52
1998-12-01	428397	4520513	6.5	69.16
1998-12-01	428378	4520528	8.8	37.76
1998-12-01	428371	4520473	10.5	8.48
1998-12-01	428304	4520445	11.2	65.85
1998-12-01	428280	4520477	7.5	45.45
1998-12-01	428247	4520490	8.1	27.16
1998-12-01	428214	4520508	8.1	14.44
1998-12-01	428355	4520398	9.1	18.82
1998-12-01	428364	4520379	9.1	15.24
1998-12-01	428206	4520415	15.2	86.39
1998-12-01	427219	4520220	10.9	24.25
1998-12-01	427217	4520248	12.8	190.14
1998-12-01	427237	4520270	11.6	32.07
1998-12-01	427293	4520265	12.4	32.07
1998-12-01	427335	4520295	10.9	9.94
1998-12-01	427357	4520353	12.7	110.64
1998-12-01	427296	4520335	11.3	101.36
1998-12-01	427259	4520343	12.2	28.09
1998-12-01	427277	4520227	11.5	17.36
1998-12-01	427299	4520194	10.8	21.33
1998-12-01	427350	4520191	10.7	5.57
1998-12-01	427343	4520261	12	28.62
1998-12-01	427382	4520219	12.1	18.68
1998-12-01	427220	4520331	10.7	15.37
1998-12-01	427434	4520330	15.5	71.82
1998-12-01	427483	4520277	17.6	8.61
1998-12-01	427526	4520251	18.6	314.03
1998-12-01	427548	4520295	13.7	511.19
1998-12-01	427549	4520328	32.5	1906.15
1998-12-01	427591	4520326	56.7	3380.74
1998-12-01	427589	4520286	13.9	1488.64
1998-12-01	427590	4520249	26.5	887.62
1998-12-01	427587	4520219	29.7	1764.37
1998-12-01	427585	4520180	30.9	582.6
1998-12-01	427541	4520172	63.6	10401.8
1998-12-01	427461	4520190	22.1	3043.66
1998-12-01	427494	4520218	26.5	1805.45
1998-12-01	427426	4520243	9.2	25.97
1998-12-01	427515	4520161	56.1	1921.12
1998-12-01	427775	4520316	10.6	57.24
1998-12-01	427792	4520262	12.1	31.54
1998-12-01	427620	4520300	42.7	18424.1
1998-12-01	427672	4520309	37.8	357.09
1998-12-01	427691	4520283	97.6	9996.99
1998-12-01	427718	4520264	29.4	64
1998-12-01	427690	4520247	29.7	740.81
1998-12-01	427659	4520285	89.7	25878.6
1998-12-01	427645	4520253	13.1	126.01
1998-12-01	427644	4520214	15.3	1132.35
1998-12-01	427645	4520174	18.1	863.5
1998-12-01	427687	4520175	30.3	1501.49
1998-12-01	427689	4520214	28.5	2982.84
1998-12-01	427742	4520206	37.7	3647.33
1998-12-01	427811	4520317	10.6	6.1
1998-12-01	427817	4520255	13.4	16.03
1998-12-01	427814	4520194	12.5	161.78
1998-12-01	427871	4520196	10.4	2.65
1998-12-01	427907	4520220	8.4	23.19
1998-12-01	427866	4520234	13.5	124.02
1998-12-01	427893	4520269	12.7	104.01
1998-12-01	427904	4520290	10.4	42.93
1998-12-01	427863	4520306	13.8	12.46
1998-12-01	427886	4520306	10.5	5.04
1998-12-01	427877	4520347	12.7	9.81
1998-12-01	427934	4520307	18	196.23
1998-12-01	428122	4520342	20.2	767.31
1998-12-01	428118	4520316	17	178.08
1998-12-01	428132	4520325	98	51940
1998-12-01	428174	4520328	64	1963.78
1998-12-01	428181	4520300	96.4	4839.3
1998-12-01	428136	4520282	20.6	1074.31
1998-12-01	428095	4520296	17	83.34
1998-12-01	428060	4520289	35.1	3486.87
1998-12-01	428054	4520340	18.2	23.59
1998-12-01	428085	4520247	17.6	14.71
1998-12-01	428135	4520225	16.3	35.91
1998-12-01	428092	4520194	11.3	13.12
1998-12-01	428118	4520173	10.9	15.24
1998-12-01	428173	4520199	12.1	17.89
1998-12-01	428184	4520255	9.1	11.26
1998-12-01	428212	4520339	23.5	639.31
1998-12-01	428276	4520338	16.7	191.86
1998-12-01	428322	4520344	9.5	14.97
1998-12-01	428313	4520292	9.2	11.4
1998-12-01	428273	4520299	10.4	29.42
1998-12-01	428289	4520259	8.6	9.81
1998-12-01	428300	4520227	9.2	21.33
1998-12-01	428294	4520187	8.4	9.94
1998-12-01	427363	4520140	20.4	167.88
1998-12-01	427342	4520093	17.1	30.87
1998-12-01	427279	4520107	15.2	488.66
1998-12-01	427249	4520151	17.2	140.85
1998-12-01	427240	4520106	15.8	150.12
1998-12-01	427266	4520077	23	1765.17
1998-12-01	427334	4520041	15.6	80.43
1998-12-01	427372	4519997	13.9	23.45
1998-12-01	427330	4519993	14	15.9
1998-12-01	427284	4520018	14.2	17.23
1998-12-01	427366	4520053	14.6	603.41
1998-12-01	427312	4520138	17.3	150.39
1998-12-01	427312	4520077	16.2	53.53
1998-12-01	427212	4520099	10.1	10.07
1998-12-01	427411	4519970	14.7	50.48
1998-12-01	427463	4519977	13.1	1376.81
1998-12-01	427514	4520062	52.5	1034.69
1998-12-01	427549	4519978	95.6	7051.12
1998-12-01	427585	4520006	96	10600.9
1998-12-01	427539	4520031	32	1087.03
1998-12-01	427592	4520068	72.3	13007.5
1998-12-01	427570	4520125	32.9	940.22
1998-12-01	427440	4520039	20.2	776.58
1998-12-01	427518	4520132	60.2	5384.8
1998-12-01	427508	4520096	91.3	8919.11
1998-12-01	427469	4520100	30.2	2203.08
1998-12-01	427416	4520097	33.6	3433.08
1998-12-01	427425	4520149	20.4	2548.9
1998-12-01	427726	4519980	37.3	6572.4
1998-12-01	427768	4519967	82	2791.38
1998-12-01	427786	4520031	93	6153.3
1998-12-01	427778	4520084	96.9	9344.56
1998-12-01	427763	4520044	95.1	5333.66
1998-12-01	427753	4520015	34.5	2444.23
1998-12-01	427738	4520046	42	930.68
1998-12-01	427713	4520064	21.1	2287.35
1998-12-01	427684	4520040	97.8	15248.1
1998-12-01	427719	4520118	71.9	11066.4
1998-12-01	427629	4520139	42.1	3113.09
1998-12-01	427627	4520088	33.2	2601.24
1998-12-01	427675	4520085	95.1	13931
1998-12-01	427631	4520056	49.7	2267.87
1998-12-01	427621	4519986	23.8	302.1
1998-12-01	427816	4520144	13.2	241.55
1998-12-01	427845	4520106	13.8	27.56
1998-12-01	427848	4520068	16.2	208.69
1998-12-01	427842	4520027	16.7	157.81
1998-12-01	427869	4520040	11.7	57.77
1998-12-01	427915	4519992	14.1	1383.7
1998-12-01	427892	4520051	16.2	65.72
1998-12-01	427929	4520033	11.7	28.49
1998-12-01	427845	4519984	33.5	1305.79
1998-12-01	427863	4520005	23.1	462.43
1998-12-01	427902	4519969	18.9	419.76
1998-12-01	427873	4519966	20.3	2047.52
1998-12-01	427897	4520104	11.2	23.19
1998-12-01	427912	4520148	11.1	16.43
1998-12-01	427955	4520126	10.9	40.55
1998-12-01	428016	4519981	17.8	504.16
1998-12-01	428017	4520024	15.9	34.05
1998-12-01	428005	4520067	15.7	854.63
1998-12-01	428043	4520133	12.7	16.7
1998-12-01	428085	4519980	15.4	65.59
1998-12-01	428099	4520020	11.2	11.79
1998-12-01	428067	4520058	11.8	15.9
1998-12-01	428078	4520109	11.3	17.09
1998-12-01	428100	4520145	11	27.43
1998-12-01	428155	4520130	9.6	7.29
1998-12-01	428191	4520104	10	8.08
1998-12-01	428225	4520065	11.5	8.35
1998-12-01	428267	4520034	10.2	7.82
1998-12-01	428281	4519979	9.1	9.27
1998-12-01	428249	4520103	9.2	8.88
1998-12-01	428309	4520098	10.1	10.6
1998-12-01	428322	4520125	9.8	15.24
1998-12-01	428361	4520101	9.2	10.07
1998-12-01	428357	4519998	9.7	5.96
1998-12-01	428375	4519990	9.5	7.29
1998-12-01	427377	4519863	26.6	1967.1
1998-12-01	427384	4519889	45.8	2047.13
1998-12-01	427394	4519869	32.6	6042.4
1998-12-01	427369	4519812	19.5	355.1
1998-12-01	427315	4519896	16.9	18.02
1998-12-01	427297	4519875	14	12.06
1998-12-01	427291	4519763	13.5	9.94
1998-12-01	427416	4519943	17	807.59
1998-12-01	427434	4519913	19.5	1816.44
1998-12-01	427491	4519905	82.5	3244.79
1998-12-01	427525	4519911	35.2	22195.1
1998-12-01	427530	4519946	86.9	5679.48
1998-12-01	427482	4519936	18.2	2893.01
1998-12-01	427410	4519863	16.1	284.88
1998-12-01	427557	4519758	14.9	123.76
1998-12-01	427567	4519792	15	17.89
1998-12-01	427578	4519819	14.9	24.25
1998-12-01	427544	4519803	15.4	47.97
1998-12-01	427557	4519850	15.3	34.58
1998-12-01	427512	4519837	13.9	86.52
1998-12-01	427456	4519821	13.6	14.97
1998-12-01	427427	4519790	13.5	12.59
1998-12-01	427790	4519948	25.2	781.35
1998-12-01	427775	4519924	30.1	114.35
1998-12-01	427738	4519886	14.7	19.74
1998-12-01	427722	4519910	15.3	3.84
1998-12-01	427658	4519870	14.8	12.85
1998-12-01	427669	4519837	15.9	5.96
1998-12-01	427696	4519810	14.9	5.43
1998-12-01	427614	4519857	17.1	25.57
1998-12-01	427629	4519834	16	11.53
1998-12-01	427624	4519803	14.3	5.04
1998-12-01	427709	4519845	97.7	25106.1
1998-12-01	427758	4519830	90	925.25
1998-12-01	427788	4519834	71.2	3740.21
1998-12-01	427662	4519937	16	36.97
1998-12-01	427613	4519909	14.9	17.62
1998-12-01	427885	4519943	17.6	112.49
1998-12-01	427861	4519917	19.5	183.91
1998-12-01	427912	4519930	24	60.82
1998-12-01	427842	4519947	95.2	16820.9
1998-12-01	427813	4519951	23	1972.79
1998-12-01	427906	4519837	14.9	22.13
1998-12-01	427884	4519817	12.5	23.19
1998-12-01	427870	4519770	9	17.76
1998-12-01	427883	4519865	15	15.77
1998-12-01	427862	4519891	35.5	731.53
1998-12-01	427925	4519866	19	58.7
1998-12-01	427968	4519871	10.7	42.27
1998-12-01	427960	4519900	11.6	105.6
1998-12-01	427974	4519931	15.7	20.14
1998-12-01	427906	4519781	11.8	20.94
1998-12-01	428005	4519810	11.5	47.04
1998-12-01	428095	4519921	94.6	4589.54
1998-12-01	428118	4519889	14.6	552.53
1998-12-01	428084	4519814	28.5	8800.25
1998-12-01	428098	4519786	12.1	8.35
1998-12-01	428115	4519760	11.9	24.38
1998-12-01	428184	4519810	11.2	17.36
1998-12-01	428175	4519773	11	12.32
1998-12-01	428073	4519882	29.7	1058.54
1998-12-01	428006	4519879	10.5	12.99
1998-12-01	428015	4519935	16.1	219.95
1998-12-01	428087	4519952	15.8	233.33
1998-12-01	428065	4519768	11.1	7.82
1998-12-01	428161	4519922	69.6	5208.58
1998-12-01	428347	4519858	10.9	16.3
1998-12-01	428261	4519874	30	528.41
1998-12-01	428207	4519897	55.5	1167.99
1998-12-01	428269	4519936	9.2	8.75
1998-12-01	428209	4519864	63.4	4418.34
1998-12-01	428394	4519848	9.9	11
1998-12-01	428375	4519825	10.7	9.94
1998-12-01	427374	4519743	17.4	14.84
1998-12-01	427361	4519710	13.5	11.66
1998-12-01	427295	4519741	13.4	8.61
1998-12-01	427492	4519700	28.5	1482.28
1998-12-01	427526	4519664	13.6	14.18
1998-12-01	427600	4519667	13.5	11.79
1998-12-01	427647	4519686	13.6	12.85
1998-12-01	427673	4519751	13.4	14.84
1998-12-01	427932	4519738	9.5	13.91
1998-12-01	427977	4519714	11.4	11.79
1998-12-01	427920	4519673	11	12.32
1998-12-01	427893	4519660	10.2	9.41
1998-12-01	427930	4519713	11.1	11.26
1998-12-01	427864	4519742	11.2	16.96
1998-12-01	427900	4519745	10.5	14.84
1998-12-01	427994	4519730	10.1	6.89
1998-12-01	428044	4519666	11.4	7.29
1998-12-01	428116	4519732	11.5	13.38
1998-12-01	428133	4519689	11.7	12.59
1998-12-01	428114	4519655	11.4	13.12
1998-12-01	428104	4519685	11.5	15.11
1998-12-01	428094	4519721	12	19.21
1998-12-01	428157	4519718	11	11
1998-12-01	428224	4519657	10.1	8.08
1998-12-01	428261	4519652	9.9	11.53
1998-12-01	428244	4519623	10.3	5.43
1998-12-01	428344	4519639	10.2	6.49
1998-12-01	428378	4519704	10.1	9.67
1998-12-01	428390	4519747	10.5	7.16
1998-12-01	428275	4519730	10.5	8.22
1998-12-01	428235	4519693	11	12.06

## Sheet: July.2000
Monitoring diffuse volcanic degassing during volcanic unrests: the case of Campi Flegrei (Italy).
Cardellini C., Chiodini G., Frondini F., Avino R. , Bagnato E., Caliro S., Lelli M., Rosiello A.
Supplemetary dataset S1
Date	East-UTM-ED50 (m)	North-UTM-ED50 (m)	T soil (°C)	CO2 flux (g/m2d)
2000-07-01	427357	4520620	24.5	8.56
2000-07-01	427325	4520590	24.4	6.59
2000-07-01	427333	4520640	25	3.89
2000-07-01	427361	4520670	24.7	3.17
2000-07-01	427317	4520720	25	4.27
2000-07-01	427313	4520760	24.8	6.06
2000-07-01	427281	4520750	25	3.49
2000-07-01	427285	4520690	24.5	7.55
2000-07-01	427309	4520660	24.6	3.98
2000-07-01	427257	4520690	24.5	8.76
2000-07-01	427225	4520730	24.7	187.43
2000-07-01	427229	4520670	24.7	9.32
2000-07-01	427257	4520650	24.5	16.78
2000-07-01	427221	4520640	25	16.2
2000-07-01	427377	4520590	25.2	4.2
2000-07-01	427385	4520670	25.3	2.99
2000-07-01	427417	4520630	25.2	5.14
2000-07-01	427417	4520580	25.3	6.7
2000-07-01	427445	4520670	24.8	3.22
2000-07-01	427481	4520640	25	3.71
2000-07-01	427461	4520710	25	5.88
2000-07-01	427501	4520620	24.7	8.2
2000-07-01	427525	4520700	24.8	7.08
2000-07-01	427553	4520740	24.6	8.54
2000-07-01	427593	4520700	25	14.77
2000-07-01	427593	4520660	25.1	11.64
2000-07-01	427517	4520600	25	19.01
2000-07-01	427529	4520570	25	21.45
2000-07-01	427593	4520580	24.8	13.99
2000-07-01	427621	4520680	24.7	13.25
2000-07-01	427753	4520570	28.9	21
2000-07-01	427717	4520580	34.3	637.48
2000-07-01	427697	4520650	34	298.29
2000-07-01	427693	4520670	33.5	257.2
2000-07-01	427697	4520730	32.5	41.12
2000-07-01	427657	4520750	33	17.07
2000-07-01	427725	4520610	35.1	21.5
2000-07-01	427709	4520610	31.2	27.44
2000-07-01	427737	4520650	32.9	29.72
2000-07-01	427745	4520720	32	17.39
2000-07-01	427777	4520740	33.5	8.76
2000-07-01	427773	4520700	34.1	16.54
2000-07-01	427777	4520650	33.7	39.15
2000-07-01	427781	4520620	34	52.02
2000-07-01	427985	4520600	28	13.45
2000-07-01	427941	4520610	29.1	19.71
2000-07-01	427901	4520580	27.3	17.76
2000-07-01	427809	4520680	32.2	20.36
2000-07-01	427837	4520750	32.6	5.01
2000-07-01	427857	4520710	32.5	10.34
2000-07-01	427873	4520650	31.3	11.2
2000-07-01	427829	4520630	31.7	5.95
2000-07-01	427845	4520600	30.1	9.38
2000-07-01	427821	4520580	30.5	53.63
2000-07-01	427877	4520570	30	19.11
2000-07-01	427925	4520630	30.7	15.66
2000-07-01	427921	4520690	28.9	14.26
2000-07-01	427969	4520650	31.5	15.4
2000-07-01	427993	4520570	29.4	91.31
2000-07-01	428105	4520590	30.3	87.86
2000-07-01	428025	4520580	36	127.33
2000-07-01	428081	4520610	28.8	11.89
2000-07-01	428049	4520630	27.2	8.18
2000-07-01	428173	4520590	28.4	84.33
2000-07-01	428005	4520650	30	30.64
2000-07-01	428001	4520730	30.9	15.4
2000-07-01	428013	4520760	30.7	13.3
2000-07-01	428045	4520710	30.7	14.66
2000-07-01	428057	4520680	31.2	11.42
2000-07-01	428133	4520680	31	16.76
2000-07-01	428225	4520680	30.5	6.86
2000-07-01	428261	4520660	31	7.46
2000-07-01	428253	4520610	36.1	1125.46
2000-07-01	428261	4520580	30.1	15.15
2000-07-01	428205	4520590	30.5	27.1
2000-07-01	428293	4520610	29.6	19.39
2000-07-01	427305	4520390	27	285.08
2000-07-01	427341	4520390	39.5	2104.13
2000-07-01	427369	4520420	36	492.14
2000-07-01	427373	4520460	25	95.39
2000-07-01	427361	4520480	26	157.65
2000-07-01	427325	4520430	25.5	45.79
2000-07-01	427261	4520390	26.1	39.64
2000-07-01	427305	4520490	24.7	19.1
2000-07-01	427365	4520550	25	7.51
2000-07-01	427293	4520550	24.7	6.79
2000-07-01	427269	4520510	24.5	3.86
2000-07-01	427221	4520410	25.1	13.1
2000-07-01	427561	4520390	34.8	921.65
2000-07-01	427509	4520470	63.1	3637.92
2000-07-01	427489	4520390	30.2	81.45
2000-07-01	427509	4520440	73.3	8753.16
2000-07-01	427469	4520470	30	545.9
2000-07-01	427469	4520490	45.8	2937.27
2000-07-01	427449	4520370	25.2	138.47
2000-07-01	427421	4520410	34.5	66.37
2000-07-01	427553	4520550	26.5	48.11
2000-07-01	427585	4520530	27.1	19.64
2000-07-01	427425	4520480	31.7	230.78
2000-07-01	427613	4520370	40.9	856.67
2000-07-01	427729	4520560	38.6	800.2
2000-07-01	427713	4520540	33.1	62.88
2000-07-01	427621	4520490	26.7	7.8
2000-07-01	427641	4520460	27.9	33.76
2000-07-01	427677	4520470	27	6.86
2000-07-01	427701	4520410	27.2	6.34
2000-07-01	427737	4520390	26.8	16.49
2000-07-01	427741	4520410	27.3	20.15
2000-07-01	427745	4520440	27.1	23.08
2000-07-01	427709	4520370	27	11.44
2000-07-01	427985	4520430	31.1	41.83
2000-07-01	427993	4520490	39.7	3823.81
2000-07-01	427965	4520480	36.9	780.47
2000-07-01	427921	4520510	61.5	4762.47
2000-07-01	427893	4520520	30	220.58
2000-07-01	427977	4520530	28.9	25.61
2000-07-01	427965	4520500	46.1	3118.81
2000-07-01	427929	4520520	29.8	137.43
2000-07-01	427869	4520530	30	22.84
2000-07-01	428085	4520460	31.8	7.62
2000-07-01	428085	4520410	57.7	1504.83
2000-07-01	428129	4520380	38.4	992.06
2000-07-01	428137	4520370	48.2	2119.51
2000-07-01	428169	4520380	40	56.31
2000-07-01	428053	4520380	27.3	41.34
2000-07-01	428041	4520420	75	13372.3
2000-07-01	428049	4520450	59.5	900.84
2000-07-01	428017	4520450	54.9	911.88
2000-07-01	428137	4520480	29.7	60.62
2000-07-01	428145	4520430	38.7	367.79
2000-07-01	428185	4520440	29.5	7.35
2000-07-01	428089	4520520	29.8	46.9
2000-07-01	428041	4520510	35.7	61.27
2000-07-01	428161	4520530	28	7.57
2000-07-01	428057	4520550	28.8	3.64
2000-07-01	428197	4520390	36.6	81.52
2000-07-01	428221	4520450	38	152.4
2000-07-01	428281	4520450	35.8	44.62
2000-07-01	428281	4520390	36	25.65
2000-07-01	428317	4520400	28.1	11.14
2000-07-01	428289	4520490	28.8	65.43
2000-07-01	428229	4520500	34	88.69
2000-07-01	428197	4520520	30	40
2000-07-01	428329	4520450	28.3	16.22
2000-07-01	428341	4520510	28.7	26.01
2000-07-01	428385	4520390	28.5	12.18
2000-07-01	427393	4520180	27.3	696.67
2000-07-01	427249	4520250	25	93.85
2000-07-01	427325	4520280	25.4	11.86
2000-07-01	427313	4520320	24.7	32.87
2000-07-01	427345	4520250	24.5	13.3
2000-07-01	427381	4520280	26	74.43
2000-07-01	427389	4520200	24.9	41.68
2000-07-01	427321	4520200	24.9	7.48
2000-07-01	427273	4520180	25.1	14.06
2000-07-01	427269	4520350	25.6	39.1
2000-07-01	427217	4520340	25.3	21.36
2000-07-01	427213	4520290	25.7	42.97
2000-07-01	427213	4520230	27	154.3
2000-07-01	427241	4520200	26	25.97
2000-07-01	427345	4520110	26.2	38.95
2000-07-01	427379	4520330	29.1	28.13
2000-07-01	427521	4520270	29	331.23
2000-07-01	427561	4520250	33.6	315.3
2000-07-01	427585	4520220	33.7	1510.08
2000-07-01	427597	4520260	34	835.32
2000-07-01	427545	4520180	92.4	8926.92
2000-07-01	427517	4520220	55	1577.42
2000-07-01	427465	4520250	33.4	856.67
2000-07-01	427429	4520240	31	188.78
2000-07-01	427461	4520200	38.5	1343.56
2000-07-01	427537	4520310	40.8	3878.83
2000-07-01	427541	4520360	34	741.38
2000-07-01	427593	4520340	60.9	8306.27
2000-07-01	427481	4520340	25.7	45.52
2000-07-01	427441	4520300	30.6	67.22
2000-07-01	427621	4520320	91.1	14543.4
2000-07-01	427645	4520350	48.1	2369.29
2000-07-01	427669	4520350	35.2	273.33
2000-07-01	427661	4520290	91.5	14295.4
2000-07-01	427685	4520260	65	7363.99
2000-07-01	427689	4520300	38	289.96
2000-07-01	427717	4520270	44.8	2173.99
2000-07-01	427653	4520210	28.7	600.92
2000-07-01	427697	4520190	59.5	5108.36
2000-07-01	427749	4520200	42.7	5052.07
2000-07-01	427617	4520240	40.3	1184.83
2000-07-01	427757	4520340	27.1	29.16
2000-07-01	427789	4520280	27.7	78.32
2000-07-01	427609	4520350	42	7545.89
2000-07-01	427805	4520240	27.4	10.21
2000-07-01	427813	4520200	27.7	22.03
2000-07-01	427813	4520180	29.1	117.87
2000-07-01	427841	4520210	27	5.03
2000-07-01	427873	4520210	26.9	13
2000-07-01	427877	4520250	27	25.25
2000-07-01	427873	4520280	27.3	65.97
2000-07-01	427873	4520300	26.9	22.64
2000-07-01	427917	4520320	30	128.96
2000-07-01	427865	4520330	28.2	47.66
2000-07-01	427809	4520340	28	13.09
2000-07-01	427957	4520230	27.9	8.18
2000-07-01	427949	4520260	28	21.94
2000-07-01	427981	4520310	28.3	60.18
2000-07-01	428141	4520350	35.4	402.91
2000-07-01	428149	4520360	57.2	4414.59
2000-07-01	428169	4520330	35	371.59
2000-07-01	428141	4520320	44.5	2375.44
2000-07-01	428145	4520290	37.8	187.52
2000-07-01	428113	4520310	61	1670.63
2000-07-01	428109	4520290	65.8	1811.99
2000-07-01	428093	4520310	33.1	105.2
2000-07-01	428053	4520300	36.9	129.6
2000-07-01	428057	4520350	33.6	69.3
2000-07-01	428049	4520200	27.5	15.62
2000-07-01	428093	4520200	27.9	20.29
2000-07-01	428129	4520170	27.2	11.24
2000-07-01	428173	4520210	28	8.36
2000-07-01	428133	4520240	27.2	13.05
2000-07-01	428093	4520250	27.6	34.7
2000-07-01	428041	4520270	28.1	54.63
2000-07-01	428209	4520350	38.8	42.77
2000-07-01	428241	4520350	30.1	32.8
2000-07-01	428285	4520340	30	15.13
2000-07-01	428325	4520330	26.1	8.2
2000-07-01	428321	4520290	30.6	21.99
2000-07-01	428249	4520250	35.9	94.37
2000-07-01	428221	4520280	27.9	13
2000-07-01	428301	4520210	34.3	37.38
2000-07-01	428345	4520240	25.3	4.98
2000-07-01	427369	4520130	27.5	24.83
2000-07-01	427357	4520100	24.4	280.37
2000-07-01	427389	4520060	35.2	610.15
2000-07-01	427385	4520030	24.4	54.39
2000-07-01	427365	4519990	24.4	50.35
2000-07-01	427321	4520090	30.8	896.31
2000-07-01	427281	4520110	34.6	219.01
2000-07-01	427249	4520150	25.6	27.51
2000-07-01	427253	4520090	35	576.85
2000-07-01	427313	4520030	26.2	65.88
2000-07-01	427321	4520000	25.3	22.63
2000-07-01	427209	4520110	26	7.91
2000-07-01	427593	4520080	38	964.01
2000-07-01	427561	4520090	94.9	22625
2000-07-01	427537	4520100	57.8	2992.47
2000-07-01	427561	4520150	57.3	2696.9
2000-07-01	427461	4520070	32.2	365.8
2000-07-01	427497	4520040	38.6	974.87
2000-07-01	427549	4520030	85.6	4280.65
2000-07-01	427477	4520000	35.9	329.06
2000-07-01	427437	4520030	25.8	209.24
2000-07-01	427421	4519990	24.5	43.01
2000-07-01	427513	4520160	50.9	2186.48
2000-07-01	427465	4520100	82	12183.8
2000-07-01	427417	4520090	42.9	4801.39
2000-07-01	427429	4520140	38.8	1284.38
2000-07-01	427497	4520120	90.5	15506.3
2000-07-01	427573	4519990	34.7	2483.14
2000-07-01	427689	4520170	92	13307.1
2000-07-01	427657	4520140	39.2	1040.93
2000-07-01	427693	4520120	49.9	3148.13
2000-07-01	427725	4520130	93.1	14645.2
2000-07-01	427637	4520110	95	30987.2
2000-07-01	427609	4520160	44.6	3166.23
2000-07-01	427625	4520070	41.5	2923.15
2000-07-01	427673	4520070	35	3158.99
2000-07-01	427717	4520070	91	24435
2000-07-01	427733	4520020	71.8	9560.42
2000-07-01	427769	4520000	95.1	7212.85
2000-07-01	427777	4520050	67.8	4993.79
2000-07-01	427773	4520080	93.6	7855.4
2000-07-01	427789	4520130	93.5	22806
2000-07-01	427949	4519980	29.9	173.89
2000-07-01	427905	4519980	30.8	453.41
2000-07-01	427853	4520010	31.6	712.96
2000-07-01	427821	4520010	57.3	4432.69
2000-07-01	427845	4520050	31.3	135.99
2000-07-01	427905	4520030	32	103.79
2000-07-01	427845	4520110	30.7	37.01
2000-07-01	427829	4520160	30.1	31.77
2000-07-01	427993	4520090	55.5	1396.96
2000-07-01	427981	4520030	50.1	1630.45
2000-07-01	427889	4520070	28	41.99
2000-07-01	427869	4520160	27.5	22.44
2000-07-01	427933	4520070	29.7	10.81
2000-07-01	427937	4520110	29.1	39.51
2000-07-01	428013	4519990	51.8	1154.78
2000-07-01	428025	4520040	28.8	5.78
2000-07-01	428037	4520080	35.6	9.53
2000-07-01	428049	4520140	36.6	24.74
2000-07-01	428153	4520150	29	30.88
2000-07-01	428013	4520140	29.9	29.29
2000-07-01	428165	4519990	29	3.93
2000-07-01	428101	4519970	29.5	77.18
2000-07-01	428069	4520010	30	13.3
2000-07-01	428073	4520090	29.2	28.02
2000-07-01	428081	4520140	30.1	37.11
2000-07-01	428181	4520050	30.3	13.47
2000-07-01	428253	4520160	32.6	21.99
2000-07-01	428285	4520010	30.1	15.57
2000-07-01	428325	4520020	31.2	6.28
2000-07-01	428369	4520110	30.6	7.98
2000-07-01	428393	4520050	30.1	5.36
2000-07-01	428345	4520100	31	12.22
2000-07-01	428365	4520150	30.5	9.76
2000-07-01	428329	4520160	29.6	24.49
2000-07-01	428281	4520110	30	6.9
2000-07-01	428229	4520110	29.7	8.27
2000-07-01	427317	4519900	28	78.54
2000-07-01	427369	4519870	33	2594.27
2000-07-01	427401	4519860	31	1297.23
2000-07-01	427401	4519910	87.5	5659.33
2000-07-01	427365	4519810	31	346.8
2000-07-01	427293	4519890	26	8.24
2000-07-01	427293	4519780	25.9	12.43
2000-07-01	427429	4519870	36.5	679.11
2000-07-01	427477	4519870	28	96.84
2000-07-01	427477	4519920	35.7	166.16
2000-07-01	427561	4519940	36	126.16
2000-07-01	427549	4519970	37.5	962.2
2000-07-01	427417	4519950	32.3	911.34
2000-07-01	427573	4519770	26.5	48.33
2000-07-01	427573	4519810	26.7	20.82
2000-07-01	427565	4519850	25.9	143.9
2000-07-01	427529	4519840	27	58.28
2000-07-01	427565	4519880	27.9	136.29
2000-07-01	427473	4519830	26.2	19.01
2000-07-01	427441	4519810	26	13.58
2000-07-01	427417	4519800	26.1	15.77
2000-07-01	427609	4519850	27.5	31.31
2000-07-01	427609	4519810	27.3	15.44
2000-07-01	427633	4519790	28	7.76
2000-07-01	427685	4519810	27	6.75
2000-07-01	427665	4519840	27.8	7.58
2000-07-01	427657	4519870	27.2	13.97
2000-07-01	427685	4519920	28.3	21.97
2000-07-01	427653	4519940	28.5	64.87
2000-07-01	427613	4519920	28.1	27.64
2000-07-01	427709	4519910	28	22.93
2000-07-01	427729	4519890	28.9	6.12
2000-07-01	427717	4519850	89.7	16514.4
2000-07-01	427753	4519830	90	2041.68
2000-07-01	427789	4519840	72	3574.75
2000-07-01	427745	4519930	40.5	134.99
2000-07-01	427761	4519940	39.7	1182.84
2000-07-01	427917	4519890	39.4	20.4
2000-07-01	427977	4519920	37.7	621.92
2000-07-01	427893	4519840	32.5	22.88
2000-07-01	427873	4519810	27.4	7.7
2000-07-01	427885	4519870	29.8	3.91
2000-07-01	427913	4519920	31.5	4.51
2000-07-01	427853	4519960	82.5	12295.3
2000-07-01	427893	4519920	44.1	3094.38
2000-07-01	427817	4519930	40.3	721.65
2000-07-01	427857	4519910	52.7	6742.25
2000-07-01	427953	4519870	29	33.1
2000-07-01	427937	4519840	28.9	23.73
2000-07-01	427813	4519890	29	20.4
2000-07-01	428005	4519850	28.8	105.6
2000-07-01	428017	4519960	27.5	602.01
2000-07-01	428093	4519920	58.5	2901.43
2000-07-01	428081	4519900	84	29810.7
2000-07-01	428069	4519930	33.4	242.72
2000-07-01	428141	4519920	65.1	15361.5
2000-07-01	428089	4519860	44.1	1522.57
2000-07-01	428125	4519880	40.7	1806.56
2000-07-01	428105	4519830	37.8	132.85
2000-07-01	428145	4519810	36.9	28.06
2000-07-01	428061	4519780	38.3	202.36
2000-07-01	428197	4519880	80.3	6072.55
2000-07-01	428157	4519930	39.4	1341.57
2000-07-01	428185	4519910	65	2686.22
2000-07-01	428193	4519850	45.2	1746.65
2000-07-01	428177	4519790	29.7	41.81
2000-07-01	428213	4519900	37.5	1867.02
2000-07-01	428277	4519880	31.7	79.24
2000-07-01	428249	4519890	37.7	358.02
2000-07-01	428261	4519870	31	25.88
2000-07-01	428353	4519870	29.6	13.21
2000-07-01	428397	4519850	29.2	8.56
2000-07-01	428269	4519770	30	29.67
2000-07-01	427361	4519750	26	21.9
2000-07-01	427361	4519720	24.9	31.68
2000-07-01	427297	4519760	25	15.11
2000-07-01	427497	4519710	36.1	2323.5
2000-07-01	427461	4519680	26	2341.6
2000-07-01	427529	4519680	26.1	2359.7
2000-07-01	427601	4519680	25.3	2377.8
2000-07-01	427621	4519680	29.5	12.18
2000-07-01	427673	4519790	28.4	31.68
2000-07-01	427729	4519760	29	63.6
2000-07-01	427857	4519760	26.3	5.45
2000-07-01	427873	4519730	27	21.97
2000-07-01	427897	4519700	27.1	15.24
2000-07-01	427901	4519660	28.7	11.11
2000-07-01	427981	4519710	29.5	7.08
2000-07-01	427993	4519650	28.5	11.42
2000-07-01	427945	4519670	28.3	13.38
2000-07-01	427925	4519710	29	25.61
2000-07-01	428111	4519760	29	20.76
2000-07-01	428139	4519720	31.2	7.69
2000-07-01	428107	4519690	29.5	17.23
2000-07-01	428089	4519740	29.2	11.48
2000-07-01	428011	4519760	28.7	19.46
2000-07-01	428037	4519710	28	14.19
2000-07-01	428045	4519680	28.6	9.5
2000-07-01	428323	4519760	28.9	15.26
2000-07-01	428371	4519760	29	12.16
2000-07-01	428377	4519720	29.2	17
2000-07-01	428335	4519640	28.7	15.91
2000-07-01	428227	4519650	29	9.81
2000-07-01	428199	4519650	28.5	7.58
2000-07-01	428199	4519680	28	9.5
2000-07-01	428355	4519690	28.3	21.81

## Sheet: February.2003
Monitoring diffuse volcanic degassing during volcanic unrests: the case of Campi Flegrei (Italy).
Cardellini C., Chiodini G., Frondini F., Avino R. , Bagnato E., Caliro S., Lelli M., Rosiello A.
Supplemetary dataset S1
Date	East-UTM-ED50 (m)	North-UTM-ED50 (m)	T soil (°C)	CO2 flux (g/m2d)
2003-02-18	427292	4520583	7.5	0.78
2003-02-18	427492	4520617	6.9	1.37
2003-02-18	427356	4520664	2.5	1.69
2003-02-18	427834	4520677	3.4	1.71
2003-02-18	427475	4520682	7.7	1.71
2003-02-18	427320	4520592	8	1.81
2003-02-18	427299	4520559	7.3	2
2003-02-18	427412	4520627	3.4	2.11
2003-02-18	428051	4520530	10.2	2.2
2003-02-18	428018	4520696	8.2	2.3
2003-02-18	428133	4520650	6.5	2.69
2003-02-18	427817	4519699	6	2.69
2003-02-18	427954	4520562	7.1	2.73
2003-02-18	428107	4519765	8	2.73
2003-02-18	428375	4520110	6.7	2.78
2003-02-18	428371	4519758	8.2	2.88
2003-02-18	427323	4520717	7.6	3.01
2003-02-18	428268	4520560	10	3.08
2003-02-18	427865	4520513	10.3	3.13
2003-02-18	428241	4520146	8.8	3.13
2003-02-18	427430	4520653	2.3	3.22
2003-02-18	427339	4520567	7.5	3.27
2003-02-18	427712	4520448	4	3.32
2003-02-18	428125	4519753	8.2	3.37
2003-02-18	427889	4520089	3.5	3.48
2003-02-18	428206	4520107	7.4	3.66
2003-02-18	428199	4519701	7.9	3.71
2003-02-18	427963	4520626	3.3	3.86
2003-02-18	428185	4520477	13.7	4
2003-02-18	427381	4520586	3.8	4.06
2003-02-18	428046	4520608	3.7	4.15
2003-02-18	428182	4519649	8.1	4.15
2003-02-18	427516	4520595	7.3	4.2
2003-02-18	427873	4519756	9.5	4.22
2003-02-18	428330	4520092	6.9	4.25
2003-02-18	428263	4519763	7.9	4.25
2003-02-18	427311	4520795	4.9	4.27
2003-02-18	427805	4520220	3.8	4.43
2003-02-18	427805	4520661	5.5	4.44
2003-02-18	428220	4520670	7.2	4.79
2003-02-18	427891	4519869	5.6	4.91
2003-02-18	427425	4520574	2.7	5.06
2003-02-18	427416	4520738	7.5	5.13
2003-02-18	427923	4520666	4.7	5.18
2003-02-18	428021	4519812	6	5.28
2003-02-18	428094	4520592	6.1	5.42
2003-02-18	427818	4520561	2.6	5.42
2003-02-18	427377	4520611	4.3	5.43
2003-02-18	428034	4520009	10.9	5.54
2003-02-18	428135	4520180	6.8	5.76
2003-02-18	427283	4520740	4.8	5.91
2003-02-18	428336	4520227	11.3	6.1
2003-02-18	428314	4519761	8.4	6.1
2003-02-18	428001	4520302	5.2	6.12
2003-02-18	428218	4520483	10.6	6.2
2003-02-18	428315	4520015	6.9	6.2
2003-02-18	427569	4520526	7.5	6.25
2003-02-18	427262	4520826	3.3	6.28
2003-02-18	427313	4520658	5.7	6.38
2003-02-18	428308	4520382	6	6.4
2003-02-18	428053	4520141	10.2	6.44
2003-02-18	428249	4519694	8.5	6.54
2003-02-18	427887	4520196	3.1	6.81
2003-02-18	427874	4519720	5.3	6.86
2003-02-18	427861	4519751	6.2	6.86
2003-02-18	427323	4520758	5.8	6.86
2003-02-18	428223	4519655	7.7	6.93
2003-02-18	428359	4520151	7.9	6.98
2003-02-18	427813	4520346	3.9	7.02
2003-02-18	428294	4520202	5.8	7.03
2003-02-18	427537	4519824	6	7.07
2003-02-18	427901	4520560	10.7	7.37
2003-02-18	428302	4520275	5.3	7.47
2003-02-18	428324	4520491	8.3	7.52
2003-02-18	428052	4520653	6	7.57
2003-02-18	427921	4520606	2.2	7.67
2003-02-18	427299	4519954	9.1	7.81
2003-02-18	427390	4520659	3.7	8.02
2003-02-18	427561	4520709	6.9	8.06
2003-02-18	427776	4520370	4.8	8.07
2003-02-18	427903	4520298	4.8	8.33
2003-02-18	427534	4520549	7.3	8.35
2003-02-18	428324	4519847	8.1	8.55
2003-02-18	427301	4520687	5.6	8.76
2003-02-18	427677	4519675	5.7	8.97
2003-02-18	427683	4519773	4.9	9.13
2003-02-18	428117	4520486	14.3	9.23
2003-02-18	427823	4520141	5.3	9.23
2003-02-18	428200	4520565	4.3	9.33
2003-02-18	427293	4519754	6.8	9.5
2003-02-18	428156	4520572	4.4	9.91
2003-02-18	427343	4520625	4.1	10.02
2003-02-18	428158	4520153	6.5	10.16
2003-02-18	428346	4519864	8.1	10.4
2003-02-18	427531	4520678	7.1	10.5
2003-02-18	427847	4520580	2.2	10.55
2003-02-18	428319	4520316	7.7	10.6
2003-02-18	427427	4519766	11.5	10.6
2003-02-18	428029	4519711	8.3	10.69
2003-02-18	427404	4519900	4.7	10.81
2003-02-18	428268	4520101	7.5	10.84
2003-02-18	427222	4520260	6.1	11.28
2003-02-18	427985	4519644	7.2	11.39
2003-02-18	428364	4520001	7.5	11.62
2003-02-18	427884	4520322	4.4	11.82
2003-02-18	427784	4520391	5.8	11.82
2003-02-18	428174	4520047	8.5	11.87
2003-02-18	427969	4520233	5.9	12.03
2003-02-18	428135	4519728	8.5	12.06
2003-02-18	427367	4520669	7.1	12.06
2003-02-18	427831	4520608	4.8	12.26
2003-02-18	427405	4519809	8.4	12.29
2003-02-18	428359	4519688	9.1	12.35
2003-02-18	428360	4520384	7.01	12.45
2003-02-18	427763	4520601	5.4	12.55
2003-02-18	428047	4520076	13.2	12.61
2003-02-18	427594	4519699	8	13.08
2003-02-18	427598	4520669	7.2	13.62
2003-02-18	427726	4520555	8.6	14.21
2003-02-18	427877	4520628	6.5	14.36
2003-02-18	428277	4520004	7.5	14.41
2003-02-18	427230	4520187	7.9	14.55
2003-02-18	428229	4520331	6.2	14.6
2003-02-18	427312	4519901	7.3	14.67
2003-02-18	427729	4520356	5.2	14.72
2003-02-18	427795	4519684	6.8	14.77
2003-02-18	427783	4520297	5.3	14.88
2003-02-18	427327	4520514	7.2	14.89
2003-02-18	427420	4520106	8.5	15.03
2003-02-18	427752	4520703	4.6	15.24
2003-02-18	428301	4520139	7.7	15.24
2003-02-18	427449	4519688	7	15.3
2003-02-18	428163	4520463	8.1	15.38
2003-02-18	428251	4520045	7.9	15.43
2003-02-18	428085	4519734	7.9	15.43
2003-02-18	428322	4520437	6.5	15.58
2003-02-18	427586	4519886	5.2	15.61
2003-02-18	428395	4519737	9.5	15.87
2003-02-18	428316	4520169	7.6	16.02
2003-02-18	427319	4520265	6.9	16.88
2003-02-18	428039	4519670	10.9	17.04
2003-02-18	427952	4519679	5	17.14
2003-02-18	428047	4520188	7.8	17.29
2003-02-18	427695	4520414	6.2	17.67
2003-02-18	427906	4520034	5	17.73
2003-02-18	428179	4520422	9.8	17.78
2003-02-18	427826	4520288	5.9	17.78
2003-02-18	427633	4520465	2.8	17.94
2003-02-18	427938	4520587	6	18.02
2003-02-18	427633	4519946	5.2	18.15
2003-02-18	427885	4520059	4.8	18.62
2003-02-18	428001	4520624	3.3	19
2003-02-18	428336	4519665	8.1	19.73
2003-02-18	427776	4520619	6.5	19.92
2003-02-18	427335	4519963	9.2	20.05
2003-02-18	427912	4520214	4.5	20.2
2003-02-18	428104	4519688	7.8	20.56
2003-02-18	427297	4519732	16.8	20.57
2003-02-18	428063	4520702	7.1	21.1
2003-02-18	427849	4520187	3.4	21.1
2003-02-18	428151	4520539	6.8	21.34
2003-02-18	427849	4520221	5.2	21.63
2003-02-18	427685	4520730	4	21.63
2003-02-18	427948	4519721	6.8	22.31
2003-02-18	427998	4520276	7.6	23.21
2003-02-18	427987	4520581	6.1	23.39
2003-02-18	428127	4520463	6	23.73
2003-02-18	427680	4519688	5.8	23.84
2003-02-18	427859	4520375	6.3	24.27
2003-02-18	427301	4520043	7.7	24.42
2003-02-18	428022	4519779	8.8	26.13
2003-02-18	427449	4519781	5.5	26.9
2003-02-18	427879	4519829	7.4	26.9
2003-02-18	427863	4520551	13.6	26.96
2003-02-18	427705	4520585	7.5	27.05
2003-02-18	427747	4520422	4.9	27.06
2003-02-18	427875	4520248	3.3	29.33
2003-02-18	427759	4519859	7	30.07
2003-02-18	427951	4519858	10.6	30.07
2003-02-18	428255	4520438	12.6	30.13
2003-02-18	427352	4520198	8.7	31.81
2003-02-18	427376	4520000	11.8	32.28
2003-02-18	427992	4520548	7	32.62
2003-02-18	427912	4520065	7.2	32.87
2003-02-18	427959	4520485	14.1	33.11
2003-02-18	428169	4519793	8.5	33.11
2003-02-18	427833	4520708	7.6	33.65
2003-02-18	427296	4520109	8.6	34.34
2003-02-18	427562	4519757	6.1	34.82
2003-02-18	427754	4520018	7.7	35.4
2003-02-18	428284	4520388	9	35.79
2003-02-18	427912	4520116	9.3	37.24
2003-02-18	428085	4520186	7.8	37.99
2003-02-18	427306	4520282	6.6	42.63
2003-02-18	428258	4520646	7.6	44.58
2003-02-18	427479	4519747	7.4	45.21
2003-02-18	427729	4520588	8	46.24
2003-02-18	427571	4519922	14.2	46.24
2003-02-18	427421	4519865	5.5	46.74
2003-02-18	428187	4520186	6.5	47.42
2003-02-18	427758	4519655	5.4	48.01
2003-02-18	427580	4520523	3.8	49.06
2003-02-18	427849	4519909	11.8	51.17
2003-02-18	428097	4520496	9.3	52.84
2003-02-18	427354	4520099	7.1	52.86
2003-02-18	427698	4520682	6.6	53.18
2003-02-18	427878	4519624	8.8	53.49
2003-02-18	427806	4519660	7.1	54.07
2003-02-18	427982	4520743	6.8	58.45
2003-02-18	427831	4519643	7.7	59.51
2003-02-18	428054	4519780	9.6	59.87
2003-02-18	427976	4520508	12.3	60.26
2003-02-18	427999	4519872	5.9	60.4
2003-02-18	427359	4519936	5.8	60.72
2003-02-18	427764	4519929	7.9	61.04
2003-02-18	427457	4519847	6.2	61.14
2003-02-18	427438	4520148	30.3	62.09
2003-02-18	427247	4520251	7.1	63.36
2003-02-18	427621	4519716	5.6	65.36
2003-02-18	428083	4520122	13.7	65.41
2003-02-18	427522	4519849	4	65.94
2003-02-18	427494	4520301	5.9	69.32
2003-02-18	427952	4519972	11.9	76.02
2003-02-18	428015	4520389	10.1	77.35
2003-02-18	427726	4519906	6.1	78.6
2003-02-18	427688	4519934	6.1	78.6
2003-02-18	427390	4520058	12.4	78.65
2003-02-18	427477	4520058	52.52	80.18
2003-02-18	427406	4520223	8.3	81.24
2003-02-18	427699	4520655	7.7	82.14
2003-02-18	427826	4520628	5.9	82.28
2003-02-18	428099	4520561	7.2	83.55
2003-02-18	427705	4520516	10.1	83.9
2003-02-18	428091	4520244	25.2	88.09
2003-02-18	428085	4520293	10.1	88.83
2003-02-18	427608	4519820	6	89.79
2003-02-18	427770	4520683	6.9	91.07
2003-02-18	427721	4519860	7.6	91.95
2003-02-18	428280	4520595	4.6	93.56
2003-02-18	428276	4520474	8.4	94.15
2003-02-18	428124	4520226	10.4	94.78
2003-02-18	428239	4520241	6.8	96.64
2003-02-18	427762	4520648	6.6	96.93
2003-02-18	427888	4519923	12.5	97.59
2003-02-18	427735	4520611	3.9	97.91
2003-02-18	427528	4520099	14.2	101.52
2003-02-18	427544	4520272	14.3	103.14
2003-02-18	428215	4520435	14.3	104.84
2003-02-18	428281	4520331	14	105.72
2003-02-18	428177	4520346	14.5	108.65
2003-02-18	427577	4520152	47.9	110.31
2003-02-18	428190	4520376	15	111.19
2003-02-18	428161	4519981	9.7	113
2003-02-18	428055	4520499	14.2	115.88
2003-02-18	427293	4520164	10.4	116.48
2003-02-18	427735	4519754	66.9	120.22
2003-02-18	427618	4519992	15.1	121.79
2003-02-18	427931	4520503	13.4	123.16
2003-02-18	427647	4520197	12.8	125.29
2003-02-18	427260	4520319	8.7	135.26
2003-02-18	427223	4520141	9.1	136.37
2003-02-18	428143	4520348	13.9	137.27
2003-02-18	428213	4520270	7.5	137.32
2003-02-18	427454	4520288	10.7	139.27
2003-02-18	428052	4520266	9.9	141.08
2003-02-18	428076	4519809	17.6	142.25
2003-02-18	428004	4519903	11.2	142.27
2003-02-18	428010	4520450	9.8	142.49
2003-02-18	428054	4520361	8	144.2
2003-02-18	427435	4519982	12.3	144.3
2003-02-18	427455	4520194	10.7	146.5
2003-02-18	427957	4520460	5	162.86
2003-02-18	428074	4520058	14.5	165.54
2003-02-18	427600	4520241	19.1	168.52
2003-02-18	427363	4519820	14.3	169.34
2003-02-18	427544	4519953	33.8	170.48
2003-02-18	428081	4520443	10.2	171.5
2003-02-18	428053	4520329	10	176.43
2003-02-18	427991	4520088	12.8	176.93
2003-02-18	427700	4520623	10.4	185.66
2003-02-18	427436	4520015	11.5	203.63
2003-02-18	427301	4520329	8.6	222.83
2003-02-18	427294	4520383	8.9	223.67
2003-02-18	427423	4520366	8.8	227.37
2003-02-18	427731	4519771	6.7	235.75
2003-02-18	428105	4519967	7.5	243.14
2003-02-18	427542	4520339	20.5	249.89
2003-02-18	427904	4519988	20.02	255.32
2003-02-18	427475	4520101	51.8	261.97
2003-02-18	427569	4520481	51.6	263.77
2003-02-18	428040	4520407	7.6	283.72
2003-02-18	427454	4520440	8.4	286.98
2003-02-18	427557	4520396	16.6	291.88
2003-02-18	427691	4520182	13.3	294.94
2003-02-18	427952	4520186	6.1	304.38
2003-02-18	427650	4520237	11	308.92
2003-02-18	427734	4520084	23.3	309.66
2003-02-18	428252	4520283	11	331.04
2003-02-18	427606	4520157	16.3	343.34
2003-02-18	427387	4520418	17	346.06
2003-02-18	427482	4520335	8.3	347.7
2003-02-18	428114	4520360	21.7	361.12
2003-02-18	428178	4519913	17.6	367.76
2003-02-18	427950	4519928	22.6	383.3
2003-02-18	427614	4520129	43.2	407.36
2003-02-18	427529	4519737	11.1	409.21
2003-02-18	427391	4520464	14.2	410.95
2003-02-18	428020	4519953	45.5	416.22
2003-02-18	428161	4520310	20.8	426.65
2003-02-18	427736	4520204	58.6	439.43
2003-02-18	428006	4520136	16.3	447.87
2003-02-18	427268	4520103	25.7	449.46
2003-02-18	427310	4520126	9	457.9
2003-02-18	428014	4520223	8.7	463.72
2003-02-18	428142	4520273	9.2	467.53
2003-02-18	427514	4520248	11.9	475.46
2003-02-18	427536	4520099	53.2	484.91
2003-02-18	427370	4519849	16.8	499.04
2003-02-18	427346	4520323	10.5	514.97
2003-02-18	428255	4519886	18.2	613.98
2003-02-18	427783	4519897	16.2	637.26
2003-02-18	427268	4520336	10.6	643.06
2003-02-18	428097	4519917	62.5	645.91
2003-02-18	428127	4520357	19.2	672.24
2003-02-18	427751	4520532	8.6	680.05
2003-02-18	427336	4520424	25.7	682.62
2003-02-18	427326	4520363	15.5	692.38
2003-02-18	427684	4520112	44.9	793.93
2003-02-18	427642	4520151	20.3	794.62
2003-02-18	428000	4520023	36.3	803.43
2003-02-18	428160	4520361	35.7	803.55
2003-02-18	427778	4520002	39.2	840.09
2003-02-18	428084	4519833	22.6	858.73
2003-02-18	427449	4519957	15.2	888.89
2003-02-18	427809	4520019	91.4	906.82
2003-02-18	427496	4520401	17.2	908.72
2003-02-18	427557	4520296	26.1	914.74
2003-02-18	427593	4520266	10.6	946.39
2003-02-18	427617	4520306	95.4	950.61
2003-02-18	427487	4519904	35.9	1040.73
2003-02-18	427911	4520481	35.2	1053.08
2003-02-18	427658	4519865	6.6	1111.51
2003-02-18	428044	4520436	56.3	1144.3
2003-02-18	428205	4519861	34.9	1183.03
2003-02-18	427995	4520429	18.2	1251.74
2003-02-18	427616	4520364	34	1261.85
2003-02-18	427380	4520171	8.9	1278.73
2003-02-18	427877	4519972	22.1	1304.58
2003-02-18	428134	4519921	28.5	1333.87
2003-02-18	427504	4520206	46.3	1394.26
2003-02-18	427681	4520058	28.1	1403.76
2003-02-18	427841	4519986	27.6	1440.16
2003-02-18	427796	4520104	60.8	1522.45
2003-02-18	428151	4520322	79	1582.43
2003-02-18	428273	4519878	19.7	1589.12
2003-02-18	428141	4520409	11.5	1600.11
2003-02-18	427562	4519698	12	1622.15
2003-02-18	427497	4520437	20.5	1664.88
2003-02-18	428155	4520332	63.1	1695.97
2003-02-18	427827	4520039	12.8	1718.8
2003-02-18	428152	4519917	34.2	1721.61
2003-02-18	428200	4520331	26.5	1808.77
2003-02-18	427592	4520191	17.6	1893.31
2003-02-18	428204	4519901	50.5	2059.73
2003-02-18	427777	4520074	27.9	2090.07
2003-02-18	427500	4519950	41.1	2176.06
2003-02-18	427693	4520299	51	2194
2003-02-18	427654	4520324	56.6	2363.86
2003-02-18	427739	4520180	82.3	2832.84
2003-02-18	428237	4519869	4.2	2907.81
2003-02-18	427479	4519933	66.5	3194.41
2003-02-18	427815	4519960	27.1	3209.49
2003-02-18	427482	4520162	25.2	3417.34
2003-02-18	427993	4520469	13.2	3518.17
2003-02-18	427534	4519992	54.6	3546.89
2003-02-18	428081	4520386	90.3	3692.9
2003-02-18	427537	4520475	66.7	4082.03
2003-02-18	428111	4519910	92	4175.86
2003-02-18	428143	4520301	17.4	4193.19
2003-02-18	427544	4520154	70.2	4354.55
2003-02-18	427575	4520436	33.7	4695.02
2003-02-18	427731	4519963	20	4932.41
2003-02-18	428136	4520332	40.8	5129.27
2003-02-18	427737	4520262	54.1	5623.47
2003-02-18	427529	4520441	89.9	6019.64
2003-02-18	428135	4520314	82	6350.88
2003-02-18	428096	4519876	87.7	6410.55
2003-02-18	427665	4519749	74.6	7570.06
2003-02-18	427608	4520028	84	8203.09
2003-02-18	427770	4520143	31.5	9331.48
2003-02-18	427925	4519883	35.3	9590.5
2003-02-18	427568	4519975	43.5	10153.4
2003-02-18	428143	4519894	56.3	10279.5
2003-02-18	428081	4520019	11.4	12534.1
2003-02-18	428168	4520338	87.1	13744.3
2003-02-18	428119	4520289	55.6	14201.9
2003-02-18	428189	4519881	72.4	19327.6
2003-02-18	427729	4519822	60	51977.5

## Sheet: July.2003
Monitoring diffuse volcanic degassing during volcanic unrests: the case of Campi Flegrei (Italy).
Cardellini C., Chiodini G., Frondini F., Avino R. , Bagnato E., Caliro S., Lelli M., Rosiello A.
Supplemetary dataset S1
Date	East-UTM-ED50 (m)	North-UTM-ED50 (m)	T soil (°C)	CO2 flux (g/m2d)
2003-07-01	427554	4.51975e+06	32.3	82.7944
2003-07-01	427587	4.51977e+06	27.6	25.7108
2003-07-01	427600	4.51981e+06	32.8	116.594
2003-07-01	427633	4.51985e+06	30.6	125.607
2003-07-01	427678	4.51988e+06	27.9	80.4834
2003-07-01	427720	4.51991e+06	27.3	138.665
2003-07-01	427688	4.51986e+06	31	53.6748
2003-07-01	427695	4.5198e+06	30.4	62.7458
2003-07-01	427721	4.51977e+06	35.3	106.945
2003-07-01	427738	4.51975e+06	82	5785.79
2003-07-01	427790	4.51979e+06	30.4	20.4531
2003-07-01	427791	4.51983e+06	34.9	91.6343
2003-07-01	427786	4.51988e+06	30.2	19.6442
2003-07-01	427755	4.51988e+06	31.2	33.164
2003-07-01	427779	4.51982e+06	51	652.302
2003-07-01	427708	4.51984e+06	96	3241
2003-07-01	427685	4.51994e+06	32.4	49.9771
2003-07-01	427638	4.51994e+06	29.1	18.8931
2003-07-01	427615	4.5199e+06	30.5	45.5861
2003-07-01	427571	4.51987e+06	28	19.702
2003-07-01	427502	4.51984e+06	31.5	48.2438
2003-07-01	427430	4.51984e+06	30.3	16.6976
2003-07-01	427486	4.51981e+06	32.7	21.7242
2003-07-01	427250	4.52026e+06	30.4	107.581
2003-07-01	427264	4.52031e+06	25	237.983
2003-07-01	427254	4.52034e+06	27.7	146.349
2003-07-01	427305	4.52031e+06	24.5	77.3056
2003-07-01	427298	4.52038e+06	27	202.566
2003-07-01	427302	4.52038e+06	27	224.868
2003-07-01	427288	4.52039e+06	26.4	641.325
2003-07-01	427292	4.52043e+06	27	345.391
2003-07-01	427350	4.52039e+06	42.3	2261.97
2003-07-01	427360	4520361	42.1	912.299
2003-07-01	427377	4.52039e+06	49.7	927.205
2003-07-01	427360	4520440	50.3	606.659
2003-07-01	427361	4.52043e+06	37.3	487.06
2003-07-01	427398	4.52045e+06	30.5	167.091
2003-07-01	427462	4.52043e+06	33.8	233.939
2003-07-01	427469	4.52038e+06	28.9	226.486
2003-07-01	427508	4520366	36.8	700.835
2003-07-01	427523	4.52041e+06	84.5	3452.75
2003-07-01	427550	4.52046e+06	95.7	12762.9
2003-07-01	427586	4.52045e+06	50.2	797.9
2003-07-01	427604	4.52039e+06	45.7	2193.21
2003-07-01	427620	4.52038e+06	49	3658.9
2003-07-01	427651	4.52036e+06	74.5	3157.51
2003-07-01	427656	4.52033e+06	95	3886.2
2003-07-01	427613	4.52029e+06	95.7	4611.99
2003-07-01	427595	4.52032e+06	72.3	4690.05
2003-07-01	427560	4520349	72.1	2651.96
2003-07-01	427492	4.52046e+06	91	6031.34
2003-07-01	427432	4.52046e+06	56.5	1167.44
2003-07-01	427514	4.5201e+06	92.8	3621.64
2003-07-01	427465	4.52011e+06	41	1796.86
2003-07-01	427446	4.52006e+06	74.4	8531.93
2003-07-01	427393	4.52008e+06	57.6	1740.13
2003-07-01	427404	4.52013e+06	52.4	2341.07
2003-07-01	427423	4.52017e+06	46.8	483.305
2003-07-01	427472	4.52017e+06	52.8	876.304
2003-07-01	427523	4.52016e+06	95	12143.3
2003-07-01	427545	4.52013e+06	94.7	4523.48
2003-07-01	427290	4.52021e+06	26.4	42.0039
2003-07-01	427322	4520252	33.5	28.8307
2003-07-01	427350	4.52021e+06	30.3	45.6438
2003-07-01	427312	4.52018e+06	32	30.564
2003-07-01	427263	4.52016e+06	27.6	68.7546
2003-07-01	427218	4.52014e+06	30.5	204.531
2003-07-01	427244	4.5201e+06	38.6	409.061
2003-07-01	427275	4.52012e+06	36.8	137.22
2003-07-01	427308	4.52013e+06	27	43.5061
2003-07-01	427342	4.52016e+06	28.2	89.4388
2003-07-01	427380	4.52018e+06	33.6	351.4
2003-07-01	427364	4520108	35.4	18.3731
2003-07-01	427346	4.52007e+06	34.2	256.761
2003-07-01	427384	4.52004e+06	26.6	946.792
2003-07-01	427428	4520024	30.6	354.289
2003-07-01	427462	4520017	40	45.6438
2003-07-01	427510	4.52e+06	49.1	357.986
2003-07-01	427462	4520048	60.4	963.143
2003-07-01	427535	4.52005e+06	50.1	402.186
2003-07-01	427573	4.52006e+06	51.4	143.634
2003-07-01	427617	4.52009e+06	61.6	443.092
2003-07-01	427690	4.5201e+06	95.6	425.701
2003-07-01	427671	4.52017e+06	41.4	179.744
2003-07-01	427621	4.5202e+06	39	678.995
2003-07-01	427591	4.52024e+06	36.9	677.551
2003-07-01	427833	4.52014e+06	26.8	24.8441
2003-07-01	427849	4.52009e+06	29.6	26.4041
2003-07-01	427850	4.52004e+06	32	133.407
2003-07-01	427833	4.52e+06	53.2	1700.38
2003-07-01	427879	4.51997e+06	38.6	466.838
2003-07-01	427923	4.51996e+06	37.2	560.668
2003-07-01	427825	4.51995e+06	50.1	699.448
2003-07-01	427858	4.51992e+06	49.6	1553.62
2003-07-01	427901	4.51991e+06	34.3	169.864
2003-07-01	427830	4.51993e+06	69.2	2283.35
2003-07-01	427782	4.51992e+06	33.2	78.8078
2003-07-01	427783	4.51998e+06	51.8	2992.27
2003-07-01	427743	4519953	83.7	9943.42
2003-07-01	427696	4.51995e+06	62.7	1817.66
2003-07-01	427760	4.51998e+06	30.7	53.4437
2003-07-01	427786	4.52004e+06	34.6	384.159
2003-07-01	427778	4.52009e+06	60.9	1794.44
2003-07-01	427823	4.52005e+06	96.5	3083.56
2003-07-01	427881	4.52006e+06	28.8	21.3775
2003-07-01	427910	4.52002e+06	31	53.1548
2003-07-01	427930	4.5201e+06	31.7	29.7552
2003-07-01	427927	4.52015e+06	28.6	31.7196
2003-07-01	427962	4520213	27.9	35.244
2003-07-01	427966	4.52023e+06	29.1	71.6435
2003-07-01	427992	4.52027e+06	26.3	17.2175
2003-07-01	427996	4.52031e+06	28.1	12.4221
2003-07-01	427886	4.52018e+06	25	92.6743
2003-07-01	427834	4.52018e+06	28.3	10.9776
2003-07-01	427893	4.52024e+06	30.7	30.7951
2003-07-01	427865	4.52028e+06	27.1	21.9553
2003-07-01	427904	4.52035e+06	30.6	21.0308
2003-07-01	427850	4.52036e+06	31.1	21.2619
2003-07-01	427794	4.52034e+06	26.8	13.3465
2003-07-01	427769	4.52037e+06	27	16.5242
2003-07-01	427737	4.5204e+06	29.3	19.7597
2003-07-01	427716	4.52044e+06	30.5	32.3551
2003-07-01	427724	4.52035e+06	30.4	16.0042
2003-07-01	427811	4.52031e+06	31.5	16.0042
2003-07-01	427794	4520285	28.5	12.4221
2003-07-01	427822	4.52024e+06	29.7	15.1376
2003-07-01	427661	4.52044e+06	29	20.5686
2003-07-01	427618	4.52048e+06	30.7	6.70213
2003-07-01	427425	4.52065e+06	27	3.92884
2003-07-01	427401	4.52061e+06	31.6	24.613
2003-07-01	427425	4.52057e+06	28.6	12.8265
2003-07-01	427388	4520573	37.4	14.8487
2003-07-01	427386	4520661	33.5	12.5376
2003-07-01	427344	4.52063e+06	25.7	12.4221
2003-07-01	427357	4.52068e+06	37	7.10657
2003-07-01	427283	4.52074e+06	37.6	6.12436
2003-07-01	427278	4.52072e+06	27.6	13.6931
2003-07-01	427330	4.52065e+06	31	14.0398
2003-07-01	427479	4.52061e+06	25.8	14.502
2003-07-01	427408	4.52075e+06	29	11.4398
2003-07-01	427451	4.5208e+06	27.5	866.655
2003-07-01	427493	4.52078e+06	30.3	16.9287
2003-07-01	427546	4.52072e+06	25.4	12.5954
2003-07-01	427587	4520690	27.5	7.68434
2003-07-01	427553	4520802	26.7	23.2841
2003-07-01	427583	4.52053e+06	33.5	15.5998
2003-07-01	427547	4.52055e+06	29.1	12.8265
2003-07-01	427517	4.52059e+06	29.6	22.533
2003-07-01	427310	4.52007e+06	34.1	54.657
2003-07-01	427293	4.52003e+06	37.9	454.705
2003-07-01	427326	4.52002e+06	29.5	640.169
2003-07-01	427371	4519970	28.7	80.31
2003-07-01	427395	4519950	28.3	21.9553
2003-07-01	427462	4.51992e+06	33.7	23.2264
2003-07-01	427517	4.5199e+06	39	411.141
2003-07-01	427532	4.51994e+06	85.3	12823
2003-07-01	427560	4.51994e+06	42	2902.89
2003-07-01	427594	4.51997e+06	48.8	233.535
2003-07-01	427627	4.51999e+06	48.5	614.401
2003-07-01	427592	4.52002e+06	45	743.59
2003-07-01	427555	4.52e+06	51.7	325.111
2003-07-01	427503	4.51995e+06	62.8	2804.15
2003-07-01	427423	4.51997e+06	42.6	49.8038
2003-07-01	427393	4.52e+06	39.9	277.907
2003-07-01	427429	4.52022e+06	24.3	229.837
2003-07-01	427478	4.52022e+06	68.6	1738.39
2003-07-01	427541	4.52021e+06	66.9	2176.11
2003-07-01	427543	4.52027e+06	37.6	515.949
2003-07-01	427540	4.52033e+06	68.6	1159.35
2003-07-01	427499	4.52034e+06	29	108.621
2003-07-01	427463	4.52035e+06	28	195.46
2003-07-01	427462	4.5203e+06	33.7	74.8212
2003-07-01	427441	4.52026e+06	32.8	158.829
2003-07-01	427612	4.52025e+06	36.6	413.452
2003-07-01	427654	4.52021e+06	34.3	257.57
2003-07-01	427694	4520195	40	336.031
2003-07-01	427714	4.52015e+06	71.6	5577.04
2003-07-01	427771	4.52015e+06	62.6	845.393
2003-07-01	427750	4.52019e+06	63.2	1294.67
2003-07-01	427719	4.52024e+06	44.4	387.857
2003-07-01	427696	4.52027e+06	51.6	184.078
2003-07-01	427688	4.52029e+06	70.4	3748.98
2003-07-01	427721	4.52008e+06	61.5	770.861
2003-07-01	427674	4.52006e+06	50.3	630.694
2003-07-01	427638	4520041	54	5084.38
2003-07-01	427611	4520168	58.6	51.0171
2003-07-01	428309	4.52049e+06	30.1	9.41765
2003-07-01	428220	4.52051e+06	26.5	457.189
2003-07-01	428215	4.52057e+06	26.6	10.2843
2003-07-01	428160	4.52056e+06	25.7	46.2216
2003-07-01	428102	4.52059e+06	28.5	144.936
2003-07-01	428043	4.52061e+06	30.3	96.5707
2003-07-01	427994	4.52063e+06	25.5	115.205
2003-07-01	427946	4.52063e+06	29.5	743.26
2003-07-01	427886	4.5206e+06	30.4	26.2265
2003-07-01	427890	4.52057e+06	30.5	25.8548
2003-07-01	427827	4.52054e+06	40.6	375.346
2003-07-01	427846	4.52051e+06	44.3	753.347
2003-07-01	427839	4.52047e+06	42.5	598.643
2003-07-01	427821	4.52045e+06	54.1	944.153
2003-07-01	427879	4.52048e+06	35.2	55.6383
2003-07-01	427939	4.52048e+06	37.9	259.026
2003-07-01	427972	4.52051e+06	35.1	372.108
2003-07-01	427942	4.52046e+06	36.4	517.044
2003-07-01	428060	4.52051e+06	33.9	78.6263
2003-07-01	428037	4.52046e+06	53	3729.57
2003-07-01	428129	4.5205e+06	33	63.8142
2003-07-01	428064	4.52055e+06	31.1	25.1116
2003-07-01	428019	4.52055e+06	28.5	10.034
2003-07-01	428007	4.52057e+06	32.8	37.8001
2003-07-01	428281	4.5206e+06	29.6	153.696
2003-07-01	428036	4.52068e+06	26.2	41.5695
2003-07-01	428072	4.52066e+06	32.1	89.4036
2003-07-01	428137	4.52065e+06	29.2	61.0535
2003-07-01	428187	4.52063e+06	27.7	13.0601
2003-07-01	428221	4.52061e+06	32	907.839
2003-07-01	428258	4.52064e+06	32.2	64.7698
2003-07-01	428136	4.52077e+06	26.6	9.76856
2003-07-01	428094	4.52073e+06	30	11.5205
2003-07-01	427577	4.52077e+06	28.5	344.926
2003-07-01	427622	4.5208e+06	33	23.4127
2003-07-01	427678	4.52076e+06	36	71.406
2003-07-01	427698	4.52072e+06	38.5	195.053
2003-07-01	427702	4.52066e+06	60	431.569
2003-07-01	427716	4.52062e+06	37.3	15.7677
2003-07-01	427703	4.52057e+06	47.4	88.3948
2003-07-01	427701	4.52052e+06	58	99.2252
2003-07-01	427756	4.52055e+06	40.8	39.499
2003-07-01	427802	4.5205e+06	39.6	169.251
2003-07-01	427773	4.52062e+06	30.4	123.54
2003-07-01	427763	4520665	30.3	90.7839
2003-07-01	427854	4.52061e+06	32.4	21.0236
2003-07-01	427883	4.52063e+06	33.4	73.5297
2003-07-01	427824	4.52057e+06	39.8	39.7113
2003-07-01	427793	4520582	32.7	34.4554
2003-07-01	427824	4.52068e+06	29.6	35.3049
2003-07-01	427875	4.52074e+06	31.9	165.11
2003-07-01	427798	4.52079e+06	32	10.034
2003-07-01	427799	4.5207e+06	29.7	203.866
2003-07-01	427813	4.52075e+06	29.7	30.7922
2003-07-01	427713	4.5208e+06	30.2	28.8279
2003-07-01	427737	4.52076e+06	28.7	12.2107
2003-07-01	427746	4.52071e+06	29.2	17.5197
2003-07-01	427648	4.52077e+06	30	260.778
2003-07-01	428016	4.51989e+06	30.6	78.6794
2003-07-01	428017	4.51995e+06	51.6	585.583
2003-07-01	428039	4.52002e+06	37.6	5.309
2003-07-01	428050	4.52007e+06	40.8	5.309
2003-07-01	428010	4520076	58	1676.42
2003-07-01	428058	4520146	41.1	5.309
2003-07-01	428019	4.52013e+06	38.1	596.519
2003-07-01	428007	4520036	49	1766.09
2003-07-01	427982	4.51986e+06	43.1	14.7059
2003-07-01	427935	4.51983e+06	32.1	5.09664
2003-07-01	427946	4.51988e+06	40.3	36.3136
2003-07-01	427911	4519868	50.9	5246.35
2003-07-01	427892	4.51982e+06	31.1	9.87474
2003-07-01	427882	4.51978e+06	30.8	4.51265
2003-07-01	427880	4.51972e+06	37.3	5.89299
2003-07-01	427859	4.51974e+06	36.7	4.40647
2003-07-01	427948	4.51994e+06	35	148.705
2003-07-01	427957	4.51998e+06	40	48.6304
2003-07-01	428028	4519769	29.8	26.8104
2003-07-01	428075	4.51985e+06	32.3	906.936
2003-07-01	428104	4.51992e+06	70.2	1049.01
2003-07-01	428098	4.51998e+06	32.7	345.669
2003-07-01	428064	4.52002e+06	29.8	517.787
2003-07-01	428076	4.52008e+06	25.3	254.673
2003-07-01	428107	4.51989e+06	70	1662.46
2003-07-01	428079	4.51979e+06	65.8	1316.63
2003-07-01	428050	4.51968e+06	36.7	8.91912
2003-07-01	427984	4.51965e+06	29.4	19.0593
2003-07-01	427944	4519682	29.3	44.6487
2003-07-01	427618	4.51981e+06	33.4	59.6732
2003-07-01	427665	4.51977e+06	33	66.9996
2003-07-01	427686	4.51974e+06	30.4	28.6686
2003-07-01	427611	4.51975e+06	47.9	98.8005
2003-07-01	427630	4.51969e+06	25.3	25.4832
2003-07-01	427596	4519719	31	413.677
2003-07-01	427681	4.51969e+06	26.7	21.2891
2003-07-01	427746	4.51967e+06	25.4	43.9054
2003-07-01	427808	4519643	24.9	54.6827
2003-07-01	427886	4.51964e+06	25	19.6433
2003-07-01	427850	4.5197e+06	24.4	30.7922
2003-07-01	427943	4.51963e+06	26	9.0253
2003-07-01	427815	4.51966e+06	24.5	23.8374
2003-07-01	427640	4.51968e+06	25.1	3.82248
2003-07-01	427561	4.5197e+06	43.5	519.22
2003-07-01	427581	4.5197e+06	44	1143.98
2003-07-01	427491	4.51968e+06	30.4	29.9959
2003-07-01	427439	4.51967e+06	28.6	15.8208
2003-07-01	427446	4.51974e+06	28.9	9.45002
2003-07-01	427440	4.51977e+06	32.2	19.9088
2003-07-01	427422	4.51977e+06	30.6	13.7503
2003-07-01	427402	4.5198e+06	32.2	29.1995
2003-07-01	427391	4.51981e+06	31.9	19.9618
2003-07-01	427454	4.5198e+06	31.4	32.9158
2003-07-01	427478	4.51973e+06	31.4	32.6504
2003-07-01	427395	4.51973e+06	30.2	9.23766
2003-07-01	427388	4.51969e+06	30.3	17.5197
2003-07-01	427518	4.51973e+06	35.6	218.943
2003-07-01	427291	4.51977e+06	26	13.6441
2003-07-01	427300	4.51974e+06	31.5	20.4397
2003-07-01	427316	4.5199e+06	30.3	40.136
2003-07-01	427292	4.51995e+06	30	8.06968
2003-07-01	427334	4.51996e+06	29.9	60.4164
2003-07-01	427368	4.51987e+06	39.7	484.606
2003-07-01	427397	4.51988e+06	27.4	1047.04
2003-07-01	427219	4.52033e+06	29.7	29.8366
2003-07-01	427216	4.52038e+06	28.4	11.9983
2003-07-01	427258	4.52043e+06	30	29.1995
2003-07-01	427343	4520508	29.6	27.9253
2003-07-01	427349	4.52056e+06	27.9	36.3666
2003-07-01	427329	4.5206e+06	30.2	33.6591
2003-07-01	427311	4.52054e+06	24.8	9.0253
2003-07-01	427280	4.52056e+06	25.9	10.8304
2003-07-01	428260	4.51989e+06	41.6	213.953
2003-07-01	428218	4.51991e+06	58.3	632.62
2003-07-01	428290	4.51985e+06	37.5	4.14102
2003-07-01	428168	4.51995e+06	32.1	162.721
2003-07-01	428165	4.51998e+06	27.2	22.1916
2003-07-01	428189	4520048	31.2	14.7059
2003-07-01	428150	4.52008e+06	26.5	70.5566
2003-07-01	428136	4.52012e+06	29.9	226.163
2003-07-01	428168	4.52036e+06	33.8	382.046
2003-07-01	428155	4.52034e+06	36.1	848.54
2003-07-01	428174	4.52033e+06	68.5	3311.22
2003-07-01	428132	4.52029e+06	37.2	169.708
2003-07-01	428089	4.52029e+06	34	101.268
2003-07-01	428055	4.52033e+06	33.8	111.824
2003-07-01	428064	4.52025e+06	60.3	878.7
2003-07-01	428055	4.52027e+06	41	914.08
2003-07-01	428028	4.5203e+06	45.2	276.08
2003-07-01	428056	4.52038e+06	34.7	90.828
2003-07-01	428041	4.52045e+06	41.5	176.436
2003-07-01	428091	4.52038e+06	55.3	246.326
2003-07-01	428105	4.52046e+06	32.5	211.816
2003-07-01	428139	4.52044e+06	40.5	1813.08
2003-07-01	428197	4.52038e+06	33.5	111.36
2003-07-01	428248	4.52033e+06	35.7	83.23
2003-07-01	428272	4.52032e+06	81.5	5107.48
2003-07-01	428285	4.52028e+06	33.1	111.012
2003-07-01	428326	4.52028e+06	31.4	51.04
2003-07-01	428326	4.52024e+06	31.3	62.64
2003-07-01	428249	4.52025e+06	66.2	4784.42
2003-07-01	428315	4.52024e+06	36.1	568.4
2003-07-01	428287	4.52018e+06	33.9	231.42
2003-07-01	428232	4.52017e+06	35	120.06
2003-07-01	428205	4.52014e+06	33.6	70.76
2003-07-01	428160	4.52017e+06	31.5	169.128
2003-07-01	428120	4.52019e+06	33.1	103.82
2003-07-01	428170	4.5202e+06	30.8	35.206
2003-07-01	428186	4.52023e+06	32.6	135.256
2003-07-01	428337	4.52034e+06	27.3	137.46
2003-07-01	428351	4.52027e+06	32	204.74
2003-07-01	428379	4.52024e+06	35.7	297.54
2003-07-01	428200	4.52032e+06	42.9	1084.02
2003-07-01	428166	4.5203e+06	40.7	338.72
2003-07-01	428171	4.52027e+06	38.5	362.268
2003-07-01	428210	4.52047e+06	30	306.82
2003-07-01	428179	4.52046e+06	33.1	22.214
2003-07-01	428316	4.52046e+06	33.2	542.474
2003-07-01	428372	4.5201e+06	31	107.358
2003-07-01	428294	4.52009e+06	30.8	14.442
2003-07-01	428249	4.52007e+06	30.6	59.45
2003-07-01	428225	4.52009e+06	30.9	37.526
2003-07-01	428256	4.52013e+06	29.6	53.244
2003-07-01	428246	4.52014e+06	31.8	58
2003-07-01	428212	4.52012e+06	31.4	85.55
2003-07-01	428291	4.52016e+06	31.2	43.094
2003-07-01	428321	4.52018e+06	31.7	515.736
2003-07-01	428346	4.52019e+06	32	178.06
2003-07-01	428348	4.52016e+06	30.1	62.06
2003-07-01	428274	4.52012e+06	32	36.83
2003-07-01	428305	4.52007e+06	32.2	134.502
2003-07-01	428333	4.52006e+06	30.3	245.688
2003-07-01	428391	4.52009e+06	32.3	99.934
2003-07-01	428393	4.52006e+06	30.6	290.696
2003-07-01	428403	4.51975e+06	28.1	8.584
2003-07-01	428366	4.51969e+06	28.9	28.536
2003-07-01	428080	4.51964e+06	28.7	16.008
2003-07-01	428099	4.51966e+06	31	25.984
2003-07-01	428118	4.51964e+06	29	20.532
2003-07-01	428104	4.51967e+06	29.2	25.984
2003-07-01	428114	4.51965e+06	31.2	31.494
2003-07-01	428128	4.51966e+06	30	26.68
2003-07-01	428122	4.51969e+06	28.7	28.478
2003-07-01	428113	4.51972e+06	30.1	93.786
2003-07-01	428126	4.51976e+06	32	41.006
2003-07-01	428137	4.51975e+06	30.4	76.618
2003-07-01	428106	4.5197e+06	32.9	16.066

## Sheet: April.2004
Monitoring diffuse volcanic degassing during volcanic unrests: the case of Campi Flegrei (Italy).
Cardellini C., Chiodini G., Frondini F., Avino R. , Bagnato E., Caliro S., Lelli M., Rosiello A.
Supplemetary dataset S1
Date	East-UTM-ED50 (m)	North-UTM-ED50 (m)	T soil (°C)	CO2 flux (g/m2d)
2004-04-09	427220	4.52015e+06	19.9	5124.18
2004-04-09	427240	4.52025e+06	15.6	421.67
2004-04-09	427243	4.52012e+06	17.7	316.32
2004-04-09	427248	4.52027e+06	15.4	86.01
2004-04-09	427253	4.5203e+06	14.9	52
2004-04-09	427253	4.52044e+06	15.1	48.98
2004-04-09	427256	4520094	39.2	1096.63
2004-04-09	427258	4520168	19.8	320.84
2004-04-09	427260	4.52034e+06	17.1	268.79
2004-04-09	427262	4520201	16.9	88.04
2004-04-09	427271	4.52038e+06	17.5	159.02
2004-04-09	427278	4.52027e+06	16.9	87.26
2004-04-09	427284	4.52006e+06	18.9	587.24
2004-04-09	427284	4.52014e+06	19.5	315.69
2004-04-09	427286	4.51975e+06	14.7	23.19
2004-04-09	427287	4.52009e+06	20.7	381.73
2004-04-09	427292	4.51995e+06	14.8	23.82
2004-04-09	427292	4.52071e+06	16.1	15.44
2004-04-09	427300	4.52018e+06	17.4	84.86
2004-04-09	427302	4.52031e+06	14.2	4404.4
2004-04-09	427304	4.51972e+06	16.7	37.7
2004-04-09	427306	4.5204e+06	30	2056.08
2004-04-09	427310	4.52005e+06	21.4	199.94
2004-04-09	427312	4.52041e+06	16.8	322.3
2004-04-09	427316	4.52036e+06	14	1013.43
2004-04-09	427319	4.51995e+06	14.6	13.52
2004-04-09	427322	4.5201e+06	17.6	369.2
2004-04-09	427323	4519901	18.1	20.28
2004-04-09	427327	4.52014e+06	18.1	58.76
2004-04-09	427328	4520498	14.3	49.92
2004-04-09	427329	4.52006e+06	22.5	345.85
2004-04-09	427332	4.52027e+06	17	25.69
2004-04-09	427333	4.52073e+06	14.1	39.99
2004-04-09	427338	4.52001e+06	41.5	6368.34
2004-04-09	427340	4520383	34.3	3848.83
2004-04-09	427341	4.52022e+06	16.9	31.88
2004-04-09	427348	4520675	16.5	16.43
2004-04-09	427352	4.52043e+06	21.9	1666.91
2004-04-09	427354	4520167	17.2	57.98
2004-04-09	427356	4.5206e+06	12.9	14.2
2004-04-09	427359	4.52042e+06	27.7	813.49
2004-04-09	427360	4520682	14.6	11.08
2004-04-09	427362	4.5201e+06	19.9	41.6
2004-04-09	427363	4520720	14.8	114.14
2004-04-09	427363	4.52055e+06	17.5	79.09
2004-04-09	427364	4.5197e+06	15.7	47.22
2004-04-09	427366	4.52003e+06	21	177.32
2004-04-09	427366	4519870	27.3	283.97
2004-04-09	427369	4.52006e+06	21.5	790.4
2004-04-09	427370	4.52065e+06	14.9	30.16
2004-04-09	427370	4.52021e+06	14.8	50.6
2004-04-09	427372	4.52063e+06	14.4	6.45
2004-04-09	427372	4.51997e+06	16.4	30.89
2004-04-09	427375	4.52033e+06	17.8	62.5
2004-04-09	427376	4.52077e+06	19.5	177.74
2004-04-09	427377	4.52016e+06	20.3	121.32
2004-04-09	427380	4520700	15	129.17
2004-04-09	427382	4520463	30.3	1389.96
2004-04-09	427386	4.52024e+06	16.9	80.7
2004-04-09	427387	4.52056e+06	13.8	16.43
2004-04-09	427388	4.52067e+06	15.9	37.65
2004-04-09	427395	4.51994e+06	17.2	36.92
2004-04-09	427396	4.52019e+06	20.5	282.52
2004-04-09	427396	4.51988e+06	44.3	1341.08
2004-04-09	427398	4.52037e+06	19.3	277
2004-04-09	427399	4.52069e+06	13.2	50.39
2004-04-09	427399	4.52001e+06	22.4	206.28
2004-04-09	427401	4519717	15.6	11.23
2004-04-09	427404	4.52013e+06	36.9	3241.68
2004-04-09	427405	4.52041e+06	17.6	334.88
2004-04-09	427410	4.52016e+06	31.1	925.08
2004-04-09	427412	4.52064e+06	17.4	27.92
2004-04-09	427417	4.52006e+06	22.9	866.32
2004-04-09	427417	4.52008e+06	36.6	1167.92
2004-04-09	427417	4.52058e+06	14.8	10.87
2004-04-09	427429	4.52046e+06	49.03	2834.99
2004-04-09	427429	4.52067e+06	12.6	14.82
2004-04-09	427430	4.5202e+06	20.9	683.44
2004-04-09	427434	4.51985e+06	14.1	34.68
2004-04-09	427437	4520418	17.7	197.44
2004-04-09	427438	4.51981e+06	17.1	19.24
2004-04-09	427441	4520681	13.8	78.42
2004-04-09	427442	4.51998e+06	23.69	214.24
2004-04-09	427442	4.52029e+06	17.3	107.38
2004-04-09	427446	4.52047e+06	18.6	76.7
2004-04-09	427448	4.51972e+06	18.1	28.29
2004-04-09	427448	4.52017e+06	29.8	2025.4
2004-04-09	427450	4.52039e+06	16.8	356.67
2004-04-09	427450	4.51993e+06	17.1	19.03
2004-04-09	427451	4.51993e+06	30.5	404.04
2004-04-09	427453	4.51969e+06	17.8	28.96
2004-04-09	427455	4.51995e+06	17.4	43.32
2004-04-09	427457	4.52024e+06	20	157.72
2004-04-09	427459	4.52003e+06	39.3	9984
2004-04-09	427459	4.52036e+06	16.7	296.3
2004-04-09	427462	4.51983e+06	15.2	24.96
2004-04-09	427462	4.5201e+06	37	1854.32
2004-04-09	427466	4.51978e+06	14.8	69.63
2004-04-09	427467	4.52079e+06	13.6	70.72
2004-04-09	427474	4.52029e+06	16	61.46
2004-04-09	427476	4.52081e+06	12.6	65.52
2004-04-09	427481	4.51976e+06	18	124.28
2004-04-09	427482	4520131	15.2	484.59
2004-04-09	427482	4.51973e+06	17.4	39.99
2004-04-09	427485	4.52044e+06	45.9	2184.62
2004-04-09	427488	4.51967e+06	17.6	52.73
2004-04-09	427490	4.52016e+06	24.4	20488
2004-04-09	427494	4.51994e+06	30.04	1584.8
2004-04-09	427505	4.52032e+06	18	241.44
2004-04-09	427506	4.51984e+06	16.3	22.93
2004-04-09	427508	4.51974e+06	17.3	65.31
2004-04-09	427509	4.52021e+06	47.5	5746
2004-04-09	427509	4.52042e+06	78	8492.12
2004-04-09	427511	4520120	79.3	40123.2
2004-04-09	427511	4.52025e+06	18.6	119.18
2004-04-09	427511	4.52037e+06	29.3	668.3
2004-04-09	427512	4.52004e+06	39.9	423.8
2004-04-09	427516	4.5201e+06	86.2	3659.76
2004-04-09	427518	4.51991e+06	52	2445.04
2004-04-09	427519	4520155	55.7	2199.08
2004-04-09	427520	4.52018e+06	47.8	1986.4
2004-04-09	427521	4.52059e+06	12.9	20.23
2004-04-09	427528	4.51998e+06	35.5	627.28
2004-04-09	427529	4.52049e+06	22.8	245.7
2004-04-09	427530	4.52045e+06	47.1	2634.94
2004-04-09	427538	4.51992e+06	22.6	229.48
2004-04-09	427541	4.52031e+06	22.9	3047.2
2004-04-09	427541	4.5201e+06	49.3	878.8
2004-04-09	427546	4.51986e+06	15.9	43
2004-04-09	427547	4519821	17.4	103.48
2004-04-09	427550	4.52073e+06	14.9	37.75
2004-04-09	427550	4.52073e+06	12.7	13.94
2004-04-09	427555	4.52048e+06	27.3	357.86
2004-04-09	427557	4.52006e+06	26.1	640.74
2004-04-09	427562	4.52022e+06	27.6	1490.53
2004-04-09	427565	4.51976e+06	17.3	195.47
2004-04-09	427565	4.52018e+06	34	1476.8
2004-04-09	427571	4.52001e+06	34.7	304.15
2004-04-09	427571	4.52035e+06	70.2	3185
2004-04-09	427572	4.52029e+06	34.9	3465.12
2004-04-09	427574	4.52012e+06	37.7	1642.16
2004-04-09	427574	4.52079e+06	14.9	95.16
2004-04-09	427575	4.5197e+06	21.3	871.16
2004-04-09	427577	4519887	15.6	40.4
2004-04-09	427579	4.52041e+06	24.9	496.18
2004-04-09	427579	4520439	47.8	6370.83
2004-04-09	427579	4.5205e+06	18.4	30.84
2004-04-09	427580	4.51994e+06	29.4	535.6
2004-04-09	427581	4519834	14.8	72.38
2004-04-09	427584	4.51977e+06	15.6	41.6
2004-04-09	427585	4.52019e+06	23.9	939.8
2004-04-09	427590	4.52069e+06	13.8	23.35
2004-04-09	427604	4.5201e+06	93.3	7228
2004-04-09	427606	4.51982e+06	17.7	48.41
2004-04-09	427606	4.52025e+06	20.5	490.62
2004-04-09	427607	4.51997e+06	25.8	195.73
2004-04-09	427612	4.51974e+06	19.9	244.4
2004-04-09	427613	4.52004e+06	31	2048.8
2004-04-09	427613	4.51991e+06	16.3	46.44
2004-04-09	427614	4.51969e+06	15	47.84
2004-04-09	427615	4.52015e+06	60	747.14
2004-04-09	427615	4.52039e+06	56.1	967.2
2004-04-09	427617	4.52032e+06	71.9	3806.4
2004-04-09	427620	4.51978e+06	17.1	34.22
2004-04-09	427622	4.51986e+06	16.5	139.62
2004-04-09	427629	4520466	16.5	30.94
2004-04-09	427632	4.51999e+06	61.4	534.3
2004-04-09	427633	4.52021e+06	24.7	300.46
2004-04-09	427638	4.51993e+06	16.6	18.51
2004-04-09	427641	4.52078e+06	21.2	44.67
2004-04-09	427641	4.52035e+06	54	2048.12
2004-04-09	427649	4.52003e+06	58.2	9062.04
2004-04-09	427655	4.51981e+06	16.9	89.54
2004-04-09	427655	4.52028e+06	51.9	5818.8
2004-04-09	427658	4.51985e+06	17.5	133.9
2004-04-09	427658	4.52009e+06	52.2	1012.44
2004-04-09	427660	4.52016e+06	24.5	658.06
2004-04-09	427663	4.51975e+06	57.7	4290
2004-04-09	427664	4.51995e+06	15.8	41.86
2004-04-09	427664	4.52044e+06	17.8	230.41
2004-04-09	427669	4.51989e+06	18.3	336.28
2004-04-09	427673	4.5197e+06	16	131.82
2004-04-09	427674	4.52032e+06	34.5	558.01
2004-04-09	427684	4.52075e+06	20.8	59.02
2004-04-09	427686	4.52013e+06	75.9	484.12
2004-04-09	427686	4.51992e+06	17.5	97.19
2004-04-09	427689	4.52022e+06	22.9	381.16
2004-04-09	427693	4.51972e+06	14.9	26
2004-04-09	427694	4.52007e+06	33.3	1813.24
2004-04-09	427694	4.52041e+06	15.9	52.94
2004-04-09	427700	4.52046e+06	17.3	35.2
2004-04-09	427700	4.51975e+06	35.6	771.89
2004-04-09	427702	4.52019e+06	25.8	481.31
2004-04-09	427702	4.52014e+06	95.5	23368.8
2004-04-09	427704	4.52028e+06	42.2	5727.18
2004-04-09	427709	4.5199e+06	16.7	150.12
2004-04-09	427711	4.52056e+06	43.9	856.7
2004-04-09	427711	4.52007e+06	27.4	66.25
2004-04-09	427712	4.51984e+06	40.2	2079.74
2004-04-09	427712	4.52011e+06	91.6	9838.4
2004-04-09	427716	4.52069e+06	20.7	330.1
2004-04-09	427716	4.52065e+06	23.4	60.32
2004-04-09	427723	4.52012e+06	95.7	8522.8
2004-04-09	427723	4.52015e+06	46.9	1289.6
2004-04-09	427725	4.51977e+06	18.9	41.5
2004-04-09	427725	4.52006e+06	28.6	3673.28
2004-04-09	427727	4.52025e+06	39.3	4015.18
2004-04-09	427728	4.52077e+06	15.9	66.4
2004-04-09	427730	4.5206e+06	19.4	127.24
2004-04-09	427732	4.52053e+06	26.7	179.09
2004-04-09	427734	4.52022e+06	88	7914.4
2004-04-09	427735	4.52035e+06	16.4	33.28
2004-04-09	427737	4.51988e+06	15.9	92.56
2004-04-09	427738	4.51974e+06	69.3	15496
2004-04-09	427740	4.51996e+06	74.3	621.3
2004-04-09	427740	4.52009e+06	95.3	34340.8
2004-04-09	427746	4.52074e+06	17.4	35.52
2004-04-09	427749	4.51983e+06	46.3	1476.85
2004-04-09	427751	4.52045e+06	20.6	40.77
2004-04-09	427752	4520696	15.7	75.66
2004-04-09	427753	4.52018e+06	44.7	5490.68
2004-04-09	427756	4.52014e+06	52.6	6936.8
2004-04-09	427761	4.52037e+06	19.7	50.44
2004-04-09	427762	4.52064e+06	21.6	94.07
2004-04-09	427762	4.5204e+06	18	25.53
2004-04-09	427771	4.51976e+06	17.1	22.78
2004-04-09	427772	4.52079e+06	18.3	264.63
2004-04-09	427776	4.52001e+06	28	1288.56
2004-04-09	427776	4519790	16.5	22.2
2004-04-09	427781	4.51997e+06	27	651.04
2004-04-09	427783	4520298	16.7	33.59
2004-04-09	427785	4520026	24.6	547.2
2004-04-09	427785	4.52055e+06	21.7	158.03
2004-04-09	427787	4.51982e+06	30.4	936
2004-04-09	427789	4.5201e+06	81.2	13306.8
2004-04-09	427793	4.51986e+06	18.3	137.85
2004-04-09	427793	4.52036e+06	19.1	18.72
2004-04-09	427794	4.51992e+06	32.5	270.09
2004-04-09	427800	4520675	19.6	80.24
2004-04-09	427801	4.52025e+06	17.2	26.88
2004-04-09	427801	4.5205e+06	21.1	82.21
2004-04-09	427805	4.52006e+06	73.7	1674.4
2004-04-09	427805	4.52078e+06	15.8	161.36
2004-04-09	427810	4.52073e+06	17	82.32
2004-04-09	427815	4.52033e+06	18.3	15.34
2004-04-09	427815	4.52021e+06	17.1	42.69
2004-04-09	427823	4.52004e+06	26.2	788.11
2004-04-09	427831	4.51991e+06	24.7	192.09
2004-04-09	427833	4.52046e+06	41.3	9006.4
2004-04-09	427833	4.51996e+06	39.5	2449.2
2004-04-09	427837	4.52013e+06	17.5	17.68
2004-04-09	427841	4.52053e+06	26.2	560.35
2004-04-09	427841	4.52009e+06	17.9	34.01
2004-04-09	427843	4.52064e+06	20.9	33.9
2004-04-09	427845	4.52001e+06	23.8	247.94
2004-04-09	427847	4.52032e+06	20.15	17.11
2004-04-09	427851	4.52025e+06	20.3	27.46
2004-04-09	427853	4.52022e+06	18.8	30.68
2004-04-09	427853	4.52005e+06	18.7	21.58
2004-04-09	427857	4.52049e+06	22.6	616.82
2004-04-09	427861	4.5199e+06	26.8	536.28
2004-04-09	427861	4.51976e+06	18.9	40.61
2004-04-09	427862	4520190	15	27.51
2004-04-09	427863	4.52015e+06	19	22.41
2004-04-09	427864	4.52066e+06	21.6	29.12
2004-04-09	427870	4.51997e+06	22.4	489.74
2004-04-09	427874	4.51987e+06	13.7	15.73
2004-04-09	427876	4.52027e+06	20.3	33.28
2004-04-09	427877	4.51979e+06	21.3	59.12
2004-04-09	427881	4.52044e+06	86.3	7870.72
2004-04-09	427881	4.52006e+06	15.2	45.86
2004-04-09	427883	4.52031e+06	18.8	24.86
2004-04-09	427884	4.51972e+06	16.3	141.02
2004-04-09	427885	4.52055e+06	24	42.48
2004-04-09	427887	4.52073e+06	15.2	195.73
2004-04-09	427887	4.51994e+06	18.5	169.94
2004-04-09	427891	4.52013e+06	18.5	19.19
2004-04-09	427891	4.51967e+06	16.1	43.21
2004-04-09	427894	4.51983e+06	17.4	23.14
2004-04-09	427896	4.5206e+06	21.5	104.73
2004-04-09	427897	4.5202e+06	14	42.12
2004-04-09	427903	4519987	29.2	1039.58
2004-04-09	427909	4.52055e+06	35.4	928.2
2004-04-09	427912	4.52065e+06	18.6	171.13
2004-04-09	427912	4.52003e+06	21.2	98.96
2004-04-09	427924	4.51993e+06	27.6	701.48
2004-04-09	427924	4.51963e+06	15.3	58.92
2004-04-09	427926	4.52048e+06	30.2	913.12
2004-04-09	427930	4.52058e+06	16	28.39
2004-04-09	427933	4.51988e+06	34.9	814.27
2004-04-09	427934	4.52014e+06	20.8	11.86
2004-04-09	427938	4.52005e+06	18.8	47.53
2004-04-09	427938	4.52061e+06	17.5	4334.2
2004-04-09	427938	4.52023e+06	21	35.93
2004-04-09	427940	4.51968e+06	19.3	44.77
2004-04-09	427941	4.5201e+06	22.6	55.17
2004-04-09	427944	4.51972e+06	15.8	81.12
2004-04-09	427944	4.52066e+06	15.2	45.34
2004-04-09	427947	4.52045e+06	25	197.13
2004-04-09	427947	4.51965e+06	17.2	40.72
2004-04-09	427952	4.52056e+06	20	52.21
2004-04-09	427956	4.52017e+06	20	17.06
2004-04-09	427961	4.51997e+06	17	165.62
2004-04-09	427969	4.51987e+06	13.9	10.87
2004-04-09	427969	4.51962e+06	17.2	31.25
2004-04-09	427970	4.5206e+06	16.8	28.08
2004-04-09	427970	4.52021e+06	16.8	37.96
2004-04-09	427976	4.52051e+06	29.4	304.51
2004-04-09	427996	4.52063e+06	14.1	681.56
2004-04-09	428003	4.51995e+06	34.9	1475.76
2004-04-09	428003	4.52029e+06	17.1	41.86
2004-04-09	428004	4.52004e+06	36.1	2384.2
2004-04-09	428004	4519650	15.6	28.86
2004-04-09	428005	4.52026e+06	16.9	14.87
2004-04-09	428008	4.52011e+06	27	321.72
2004-04-09	428009	4.51988e+06	17.7	139.52
2004-04-09	428011	4.52056e+06	17.6	185.48
2004-04-09	428018	4.52052e+06	20.3	18.72
2004-04-09	428026	4.52015e+06	21.6	16.12
2004-04-09	428029	4.51971e+06	8.3	10.69
2004-04-09	428035	4.52033e+06	23.2	86.01
2004-04-09	428036	4.52068e+06	17.6	31.36
2004-04-09	428041	4.52e+06	18.7	25.48
2004-04-09	428041	4.52012e+06	17.8	5.41
2004-04-09	428046	4.52061e+06	20.4	34.01
2004-04-09	428046	4.52005e+06	15.9	21.22
2004-04-09	428050	4519676	19.2	39.16
2004-04-09	428051	4.52045e+06	26.4	1128.19
2004-04-09	428053	4.52059e+06	19.9	55.38
2004-04-09	428055	4520396	17.1	39.47
2004-04-09	428063	4.52036e+06	17.8	67.6
2004-04-09	428064	4.52057e+06	19.6	258.8
2004-04-09	428064	4.52029e+06	57.1	5501.6
2004-04-09	428069	4.52053e+06	18.6	38.69
2004-04-09	428073	4.52032e+06	16.3	176.8
2004-04-09	428074	4.51978e+06	22.1	2693.6
2004-04-09	428076	4.52007e+06	17.8	422.5
2004-04-09	428078	4.52002e+06	22	976.87
2004-04-09	428085	4.51973e+06	7.9	15.43
2004-04-09	428092	4.52018e+06	20.6	31.25
2004-04-09	428093	4519832	40.3	5662.8
2004-04-09	428094	4.52045e+06	19.8	437.37
2004-04-09	428098	4.52059e+06	15.1	89.91
2004-04-09	428100	4.51992e+06	45.5	802
2004-04-09	428101	4.52066e+06	17.9	230.78
2004-04-09	428104	4.51969e+06	7.8	20.56
2004-04-09	428105	4.52023e+06	14.2	34.32
2004-04-09	428107	4.52014e+06	16	59.7
2004-04-09	428107	4.51976e+06	8	2.73
2004-04-09	428108	4.52038e+06	45.1	4796.9
2004-04-09	428110	4.51988e+06	23.4	1437.8
2004-04-09	428110	4520297	17.5	16.22
2004-04-09	428112	4.51996e+06	16.2	1003.34
2004-04-09	428114	4520625	19.7	39.47
2004-04-09	428125	4.51975e+06	8.2	3.37
2004-04-09	428126	4520515	21.1	84.45
2004-04-09	428133	4.52024e+06	15.3	62.24
2004-04-09	428133	4.52019e+06	17.4	57.67
2004-04-09	428135	4.51973e+06	8.5	12.06
2004-04-09	428141	4.52056e+06	15.8	25.53
2004-04-09	428144	4.52035e+06	17.1	337.69
2004-04-09	428145	4.52012e+06	15.9	108.42
2004-04-09	428146	4.52044e+06	21	368.16
2004-04-09	428147	4.52031e+06	17.3	17
2004-04-09	428149	4.52065e+06	16.8	26.47
2004-04-09	428152	4.52041e+06	25.3	691.6
2004-04-09	428163	4.52036e+06	40.8	7316.4
2004-04-09	428164	4.52032e+06	87	38272
2004-04-09	428164	4.51992e+06	15.4	167.54
2004-04-09	428165	4.52016e+06	16.2	62.61
2004-04-09	428172	4.51998e+06	17.2	149.71
2004-04-09	428177	4.52021e+06	14.7	41.5
2004-04-09	428178	4.52028e+06	25.3	4704.96
2004-04-09	428182	4.51965e+06	8.1	4.15
2004-04-09	428192	4.5201e+06	16.2	79.35
2004-04-09	428195	4.52059e+06	23	519.12
2004-04-09	428198	4.52043e+06	18.1	39.31
2004-04-09	428199	4.5197e+06	7.9	3.71
2004-04-09	428203	4.52049e+06	20.2	66.46
2004-04-09	428204	4520558	16.3	31.51
2004-04-09	428205	4.52063e+06	18.3	45.71
2004-04-09	428206	4.51988e+06	37.6	13296.4
2004-04-09	428207	4.52038e+06	17.1	14.46
2004-04-09	428211	4.52031e+06	24.8	589.52
2004-04-09	428218	4.52015e+06	17.5	153.61
2004-04-09	428223	4.51965e+06	7.7	6.93
2004-04-09	428237	4.52013e+06	16.6	61.1
2004-04-09	428242	4.52009e+06	15.2	55.69
2004-04-09	428244	4.51987e+06	17.4	111.8
2004-04-09	428245	4.52065e+06	25.2	255.16
2004-04-09	428247	4.5203e+06	18.4	114.3
2004-04-09	428249	4.51969e+06	8.5	6.54
2004-04-09	428251	4.52034e+06	20.2	48
2004-04-09	428252	4.52049e+06	20	27.25
2004-04-09	428253	4520245	22.4	817.02
2004-04-09	428255	4.52019e+06	16.4	259.32
2004-04-09	428268	4.52016e+06	15.9	56.89
2004-04-09	428276	4.5206e+06	17	339.3
2004-04-09	428286	4.52028e+06	17.3	237.17
2004-04-09	428293	4.52021e+06	16.7	115.54
2004-04-09	428298	4.51986e+06	14.8	15.08
2004-04-09	428299	4.52009e+06	15	40.04
2004-04-09	428300	4.52034e+06	17.2	75.56
2004-04-09	428316	4.52017e+06	14.8	84.5
2004-04-09	428334	4.52034e+06	18	37.18
2004-04-09	428336	4.51966e+06	8.1	19.73
2004-04-09	428339	4.5203e+06	18.1	23.92
2004-04-09	428345	4520246	16.4	59.85
2004-04-09	428348	4520114	14.9	39.42
2004-04-09	428359	4.51969e+06	9.1	12.35
2004-04-09	428388	4.5202e+06	17.5	919.41
2004-04-09	428395	4.51974e+06	9.5	15.87
2004-04-09	428397	4.52014e+06	16.5	72.28

## Sheet: August.2004
Monitoring diffuse volcanic degassing during volcanic unrests: the case of Campi Flegrei (Italy).
Cardellini C., Chiodini G., Frondini F., Avino R. , Bagnato E., Caliro S., Lelli M., Rosiello A.
Supplemetary dataset S1
Date	East-UTM-ED50 (m)	North-UTM-ED50 (m)	T soil (°C)	CO2 flux (g/m2d)
2004-08-30	427564	4519751	37.3	87.99
2004-08-30	427592	4519776	42.4	28.89
2004-08-30	427646	4519765	49.7	2168.38
2004-08-30	427606	4519755	39.4	177.7
2004-08-30	427627	4519716	26.5	100.85
2004-08-30	427670	4519723	25.9	59.57
2004-08-30	427673	4519696	30.5	48.49
2004-08-30	427681	4519753	59.2	1045.77
2004-08-30	427706	4519738	31.6	126.05
2004-08-30	427631	4519799	34	94.48
2004-08-30	427673	4519768	33.8	173.29
2004-08-30	427712	4519791	33	35.8
2004-08-30	427680	4519842	29.8	65.65
2004-08-30	427725	4519850	44.5	836.97
2004-08-30	427753	4519819	61.8	781.63
2004-08-30	427776	4519820	40.2	38.13
2004-08-30	427796	4519866	32.6	137.61
2004-08-30	427717	4519864	32.4	87.99
2004-08-30	427730	4519907	26.4	86.91
2004-08-30	427687	4519926	28.5	95.31
2004-08-30	427639	4519933	27.7	52.12
2004-08-30	427598	4519904	26.6	26.03
2004-08-30	427555	4519871	19.2	17.57
2004-08-30	427498	4519825	29.6	26.51
2004-08-30	427553	4519813	32.8	62.85
2004-08-30	427633	4519854	31.6	133.38
2004-08-30	427657	4519868	29.4	194.8
2004-08-30	427522	4520622	27.1	100.08
2004-08-30	427556	4520560	31.8	189.44
2004-08-30	427587	4520523	34	23.77
2004-08-30	427646	4520470	32.2	9.29
2004-08-30	427690	4520427	34.7	21.86
2004-08-30	427731	4520348	32.4	9.23
2004-08-30	427779	4520295	27.6	30.44
2004-08-30	427798	4520251	31.9	25.85
2004-08-30	427823	4520195	35.4	23.59
2004-08-30	427840	4520117	27.7	20.85
2004-08-30	427860	4520065	27.3	24.25
2004-08-30	427856	4520016	29.8	55.88
2004-08-30	427830	4519971	75.2	726.17
2004-08-30	427833	4519928	57	5753.25
2004-08-30	427792	4519912	48.2	777.82
2004-08-30	427766	4519906	32.4	106.04
2004-08-30	427777	4519960	47	4118.38
2004-08-30	427733	4519968	41.2	1068.64
2004-08-30	427776	4519997	59.6	9302.67
2004-08-30	427777	4520032	41.1	2184.89
2004-08-30	427804	4520053	50.6	2904.68
2004-08-30	427787	4520103	77	3557.34
2004-08-30	427832	4520033	49.9	1180.16
2004-08-30	427881	4519969	39.3	289.4
2004-08-30	427867	4519925	50.6	757.39
2004-08-30	427911	4519932	35.3	228.04
2004-08-30	427944	4519939	29.1	63.5
2004-08-30	427954	4519985	36.3	72.62
2004-08-30	427900	4519988	46.9	776.45
2004-08-30	427889	4520055	32	37.95
2004-08-30	427921	4520038	34.8	45.04
2004-08-30	427927	4520087	34.1	34.85
2004-08-30	427930	4520134	32.3	45.63
2004-08-30	427960	4520187	26.9	20.97
2004-08-30	427885	4520154	32.3	23.77
2004-08-30	428319	4520352	25.8	174.84
2004-08-30	428269	4520351	30	177.1
2004-08-30	428295	4520276	26.4	259.37
2004-08-30	428253	4520292	26.8	136.42
2004-08-30	428268	4520253	28.4	255.62
2004-08-30	428230	4520256	23.9	69.04
2004-08-30	428312	4520221	26	179.25
2004-08-30	428295	4520192	27.1	298.03
2004-08-30	428242	4520187	22.6	169.06
2004-08-30	428216	4520204	24.3	152.98
2004-08-30	428205	4520147	24.2	193.07
2004-08-30	428133	4520186	26.2	115.87
2004-08-30	428173	4520201	25.6	43.9
2004-08-30	428161	4520228	24.1	70.17
2004-08-30	428149	4520220	25.2	76.85
2004-08-30	428092	4520220	26.4	106.63
2004-08-30	428070	4520198	23.6	25.97
2004-08-30	428081	4520175	26	55.82
2004-08-30	428131	4520154	25.1	55.82
2004-08-30	428170	4520132	25.5	35.21
2004-08-30	428128	4520112	25.4	158.22
2004-08-30	428111	4520121	25.2	352.18
2004-08-30	428141	4520069	20.6	156.61
2004-08-30	428211	4520077	24.4	67.43
2004-08-30	428269	4520090	24.1	67.02
2004-08-30	428330	4520096	28.7	51.71
2004-08-30	428396	4520107	24.7	92.34
2004-08-30	428396	4520056	23.4	243.7
2004-08-30	428350	4520052	24.4	231.91
2004-08-30	428306	4520062	22.4	752.86
2004-08-30	428388	4520217	22.8	58.08
2004-08-30	428345	4520232	26.4	206.12
2004-08-30	428318	4520268	28.9	110.21
2004-08-30	428328	4520316	25.7	72.97
2004-08-30	428311	4520167	25.6	36.93
2004-08-30	428124	4520517	26	158.99
2004-08-30	428208	4520504	25.1	20.79
2004-08-30	428260	4520496	24.6	116.7
2004-08-30	428205	4520563	22.8	20.97
2004-08-30	428147	4520560	23.3	48.79
2004-08-30	428118	4520592	23.8	161.26
2004-08-30	428046	4520615	24.9	92.75
2004-08-30	427962	4520629	23.9	13.17
2004-08-30	427941	4520669	22.3	53.97
2004-08-30	427922	4520613	30.5	138.74
2004-08-30	427906	4520604	32.3	298.45
2004-08-30	427845	4520595	21.4	262.11
2004-08-30	427903	4520654	28.7	39.85
2004-08-30	427877	4520564	26.8	103
2004-08-30	428032	4520583	20.4	55.34
2004-08-30	427983	4520553	24.8	157.92
2004-08-30	428061	4520546	25.3	25.32
2004-08-30	428035	4520523	27.6	22.52
2004-08-30	427981	4520507	39	524.52
2004-08-30	427928	4520492	90.2	23042.1
2004-08-30	427951	4520457	34.6	69.52
2004-08-30	428075	4520480	54	19056.8
2004-08-30	427710	4520647	34.9	113.42
2004-08-30	427721	4520587	32.3	67.55
2004-08-30	427693	4520559	65.3	2485.12
2004-08-30	427714	4520523	41.3	209.27
2004-08-30	427767	4520554	35.5	49.27
2004-08-30	427799	4520536	32.5	156.85
2004-08-30	427807	4520486	27.4	87.57
2004-08-30	427816	4520460	41.8	234.47
2004-08-30	427866	4520455	55.3	858.42
2004-08-30	427717	4520686	34.5	97.46
2004-08-30	427708	4520729	30.3	56
2004-08-30	427674	4520767	34.7	80.3
2004-08-30	427708	4520799	27.6	34.19
2004-08-30	427737	4520762	26.8	29.73
2004-08-30	427748	4520710	25.8	46.88
2004-08-30	427752	4520682	26.8	31.51
2004-08-30	427759	4520643	32.5	63.44
2004-08-30	427836	4520670	36.4	94.3
2004-08-30	427813	4520635	33.2	64.99
2004-08-30	427837	4520618	33.3	31.51
2004-08-30	427874	4520636	29.7	34.67
2004-08-30	427831	4520707	30.2	107.64
2004-08-30	427828	4520755	28.1	64.69
2004-08-30	427887	4520744	26.3	284.75
2004-08-30	427767	4520806	32.6	36.87
2004-08-30	427808	4520325	34.3	16.68
2004-08-30	427781	4520350	32.8	19.84
2004-08-30	427855	4520363	31.8	47.84
2004-08-30	427883	4520332	35.3	20.67
2004-08-30	427872	4520290	29.7	41.1
2004-08-30	427888	4520250	31.8	39.32
2004-08-30	427903	4520198	23.9	80.78
2004-08-30	427936	4520232	26.9	26.75
2004-08-30	427978	4520241	31.3	29.37
2004-08-30	428000	4520273	27.2	20.79
2004-08-30	427994	4520305	34.7	36.81
2004-08-30	427848	4520220	30.5	38.96
2004-08-30	427846	4520271	26.2	40.21
2004-08-30	427839	4520308	33.8	18.32
2004-08-30	427750	4520357	34.6	20.61
2004-08-30	427896	4519816	25.2	19.42
2004-08-30	427883	4519782	25.7	6.14
2004-08-30	427876	4519736	29.7	5.79
2004-08-30	427884	4519697	30	18.23
2004-08-30	427906	4519647	31.9	22.04
2004-08-30	427940	4519642	27.3	22.64
2004-08-30	427975	4519629	26.9	24.36
2004-08-30	427967	4519649	22.9	39.91
2004-08-30	428072	4519832	28.1	151.67
2004-08-30	428109	4519926	71.4	10442.8
2004-08-30	428100	4519978	26.9	489.38
2004-08-30	428076	4520029	96.2	166.8
2004-08-30	428078	4520075	42.6	178.12
2004-08-30	428106	4519890	60.9	1430
2004-08-30	428094	4519844	33.8	1381.45
2004-08-30	428082	4519745	23	202.24
2004-08-30	428013	4519895	24.7	337.59
2004-08-30	428020	4519950	34.2	417.24
2004-08-30	428036	4519999	26.1	3.63
2004-08-30	428052	4520074	26.3	1.79
2004-08-30	428043	4520151	29.6	5.94
2004-08-30	428001	4520070	50.9	856.63
2004-08-30	427993	4520034	36.5	341.76
2004-08-30	427242	4520241	23.8	227.32
2004-08-30	427248	4520302	23.9	373.57
2004-08-30	427258	4520335	23.3	443.39
2004-08-30	427291	4520372	26.2	419.38
2004-08-30	427282	4520398	23.4	890.29
2004-08-30	427323	4520413	25.6	516.24
2004-08-30	427358	4520440	41.6	898.93
2004-08-30	427391	4520465	31	623.95
2004-08-30	427431	4520460	52.5	1402.6
2004-08-30	427475	4520409	33.8	371.07
2004-08-30	427396	4520404	27.2	265.92
2004-08-30	427346	4520396	45.6	2766.6
2004-08-30	427346	4520348	35.5	353.38
2004-08-30	427314	4520343	21.3	492.06
2004-08-30	427294	4520297	23.7	76.07
2004-08-30	427267	4520242	25.4	106.57
2004-08-30	427539	4520268	33.8	615.79
2004-08-30	427534	4520329	38	579.86
2004-08-30	427500	4520355	30.6	442.02
2004-08-30	427478	4520370	25	167.22
2004-08-30	427506	4520436	60.2	5028.15
2004-08-30	427472	4520456	84.9	3360.46
2004-08-30	427517	4520464	48.8	1469.91
2004-08-30	427557	4520449	32.5	233.82
2004-08-30	427566	4520418	33.3	1046.07
2004-08-30	427600	4520399	42	1239.67
2004-08-30	427618	4520365	38.3	441
2004-08-30	427646	4520337	31.1	106.81
2004-08-30	427670	4520310	61.1	2923.33
2004-08-30	427692	4520274	50.3	6552.04
2004-08-30	427722	4520249	51.9	801.11
2004-08-30	427738	4520212	47	1934.33
2004-08-30	427743	4520174	42.1	494.5
2004-08-30	427753	4520136	45	776.15
2004-08-30	427725	4520150	40.7	2126.33
2004-08-30	427691	4520087	95	16323
2004-08-30	427722	4520067	43	245.25
2004-08-30	427688	4520053	29	123.85
2004-08-30	427671	4520025	48.2	1821.86
2004-08-30	427635	4519991	49.3	836.08
2004-08-30	427604	4519977	37.8	1088.36
2004-08-30	427561	4519946	39.6	398.65
2004-08-30	427535	4519918	40.4	3543.1
2004-08-30	427259	4520212	24.4	62.25
2004-08-30	427247	4520172	26.6	95.91
2004-08-30	427211	4520127	26.5	119.5
2004-08-30	427253	4520100	40.9	944.38
2004-08-30	427281	4520060	34.9	2682.48
2004-08-30	427301	4520037	26.7	244.3
2004-08-30	427340	4519998	25.2	111.1
2004-08-30	427378	4519952	26.3	18.35
2004-08-30	427430	4519928	25.6	36.99
2004-08-30	427456	4519909	42.2	924.84
2004-08-30	427485	4519914	59.7	7005.55
2004-08-30	427446	4519949	25.9	26.21
2004-08-30	427418	4519982	30.2	251.69
2004-08-30	427382	4520037	30.4	57.07
2004-08-30	427341	4520058	29.7	2209.79
2004-08-30	427313	4520095	25.9	197.24
2004-08-30	427280	4520121	27.3	416.7
2004-08-30	427315	4520162	25.2	26.63
2004-08-30	427360	4520174	25	34.67
2004-08-30	427373	4520232	24.4	90.37
2004-08-30	427382	4520252	28.3	66
2004-08-30	427432	4520240	29.4	365.47
2004-08-30	427447	4520272	30.8	155.84
2004-08-30	427460	4520326	25.3	178.18
2004-08-30	427495	4520316	27	203.02
2004-08-30	427478	4520282	26.9	128.32
2004-08-30	427517	4520298	26.5	94.9
2004-08-30	427435	4520319	27.9	102.46
2004-08-30	427414	4520296	27.7	99.25
2004-08-30	427319	4520246	25.7	50.64
2004-08-30	427300	4520202	35.3	31.39
2004-08-30	427399	4520347	30.3	60.46
2004-08-30	427433	4520381	37.3	112.89
2004-08-30	428152	4520438	32.8	235.54
2004-08-30	428167	4520400	35	793.01
2004-08-30	428177	4520351	48.9	2655.68
2004-08-30	428148	4520335	37.8	145.95
2004-08-30	428134	4520362	39.6	504.09
2004-08-30	428110	4520326	30.2	19.18
2004-08-30	428092	4520449	31.5	202.3
2004-08-30	428086	4520405	68.5	890.23
2004-08-30	428036	4520462	37.6	225
2004-08-30	428046	4520419	28.8	121.52
2004-08-30	428006	4520427	39.6	387.93
2004-08-30	427969	4520421	27.5	127.3
2004-08-30	428044	4520379	39.7	366.72
2004-08-30	428031	4520357	40.5	191.4
2004-08-30	428033	4520305	41.6	238.52
2004-08-30	428071	4520295	41.8	868.55
2004-08-30	428122	4520300	36.1	297.62
2004-08-30	428182	4520296	33	605.24
2004-08-30	428222	4520344	27.6	333
2004-08-30	428167	4520459	28.6	27.34
2004-08-30	428189	4520422	29.1	77.56
2004-08-30	428201	4520387	31.3	159.05
2004-08-30	428331	4520479	30.7	210.88
2004-08-30	428274	4520479	34.5	172.76
2004-08-30	428031	4520667	26.9	25.62
2004-08-30	428077	4520659	37.1	29.85
2004-08-30	428130	4520656	26.9	48.19
2004-08-30	428186	4520639	31.2	17.51
2004-08-30	428163	4520587	30.7	16.62
2004-08-30	428264	4520605	33.8	64.69
2004-08-30	428245	4520647	32.4	107.94
2004-08-30	428227	4520610	42.2	165.96
2004-08-30	428210	4520649	37.5	268.96
2004-08-30	428094	4520620	32.3	93.35
2004-08-30	428013	4520727	33.6	188.66
2004-08-30	428412	4519758	28.3	11.08
2004-08-30	428379	4519705	26.9	16.68
2004-08-30	428345	4519652	26.5	33.24
2004-08-30	428265	4519663	25.5	29.96
2004-08-30	428209	4519633	30.1	63.98
2004-08-30	428214	4519621	28.2	37.95
2004-08-30	428217	4519691	33.5	188.36
2004-08-30	428260	4519690	28.3	127.66
2004-08-30	428085	4519647	29.7	26.09
2004-08-30	428117	4519637	30.1	14
2004-08-30	428152	4519639	28.4	22.64
2004-08-30	428129	4519691	29.5	31.45
2004-08-30	428137	4519763	29.8	70.65
2004-08-30	428110	4519697	29.3	27.1
2004-08-30	428099	4519734	28.7	40.81
2004-08-30	428078	4519711	29.1	21.23
2004-08-30	428076	4519668	29.6	29.95
2004-08-30	427956	4519856	34.5	77.32
2004-08-30	427976	4519912	45.3	500.34
2004-08-30	427910	4519890	63.3	5161.53
2004-08-30	427890	4519867	32.4	6.85
2004-08-30	427884	4519898	50.2	3025.85
2004-08-30	428149	4519923	39.6	621.33
2004-08-30	428156	4519952	38.6	131.29
2004-08-30	428252	4519870	36.5	49.6
2004-08-30	428205	4519915	34	550.61
2004-08-30	428270	4519864	28.8	10.75
2004-08-30	427566	4520716	25	20.62
2004-08-30	427578	4520703	26	25.14
2004-08-30	427580	4520702	25.8	17.99
2004-08-30	427448	4520582	33.2	25.36
2004-08-30	427389	4520565	31.2	18.17
2004-08-30	427411	4520581	32.3	19.79
2004-08-30	427376	4520621	30.5	10.84
2004-08-30	427350	4520100	31.3	135.82
2004-08-30	427380	4520068	38.3	1202.5
2004-08-30	427427	4520053	35	291.9
2004-08-30	427440	4520007	33	154.05
2004-08-30	427477	4519985	32.2	57.37
2004-08-30	427510	4519998	42	1012.11
2004-08-30	427484	4520038	51.4	2916.24
2004-08-30	427499	4520072	59.1	118.84
2004-08-30	427533	4520038	37.8	137.43
2004-08-30	427576	4520058	40.1	1156.75
2004-08-30	427546	4520083	50.7	3223.39
2004-08-30	427525	4520099	69.8	3684.94
2004-08-30	427367	4520050	45.3	2573.11
2004-08-30	427367	4520132	31.2	391.92
2004-08-30	428037	4519665	25.8	19.18
2004-08-30	427946	4519694	26	34.85
2004-08-30	427500	4519677	29.3	28.77
2004-08-30	427447	4519678	27.4	17.45
2004-08-30	427440	4519751	31.5	32.94
2004-08-30	427444	4519794	31.5	28.84
2004-08-30	427445	4519821	27.9	34.25
2004-08-30	427480	4519819	30.3	95.73
2004-08-30	427424	4519845	27.6	23.11
2004-08-30	427407	4519809	29.8	44.2
2004-08-30	427389	4519786	27.2	13.88
2004-08-30	427410	4519759	28.6	14.69
2004-08-30	427399	4519732	27.4	14.39
2004-08-30	427372	4519688	25.6	19.12
2004-08-30	427371	4519697	26.1	13.34
2004-08-30	427445	4519727	27.5	19.18
2004-08-30	427317	4519917	27.9	37.45
2004-08-30	427292	4519953	27.3	8.76
2004-08-30	427316	4519958	28.3	8.45
2004-08-30	427291	4519982	27.8	10.17
2004-08-30	427264	4520011	27.2	7.73
2004-08-30	427371	4519865	36.5	722.42
2004-08-30	427394	4519868	48.7	2179.7
2004-08-30	427508	4520396	34	867.83
2004-08-30	427555	4520361	49.9	2247.32
2004-08-30	427589	4520330	95.8	33115.5
2004-08-30	427642	4520283	93.1	10569.7
2004-08-30	427609	4520302	67.7	5161.23
2004-08-30	427662	4520238	42.8	2285.14
2004-08-30	427689	4520194	33.2	686.14
2004-08-30	427677	4520140	40.3	449.46
2004-08-30	427653	4520183	31.9	443.98
2004-08-30	427626	4520229	33.9	599.94
2004-08-30	427592	4520263	36.6	914.59
2004-08-30	427561	4520306	53.3	1125.95
2004-08-30	427567	4520232	37.5	1415.29
2004-08-30	427597	4520190	28.9	1388.36
2004-08-30	427631	4520138	50.4	2933.87
2004-08-30	427663	4520098	25.1	8142.22
2004-08-30	427613	4520078	60.9	3589.99
2004-08-30	427565	4520119	59.9	321.21
2004-08-30	427525	4520189	47.1	1259.15
2004-08-30	427478	4520211	68.6	9558.05
2004-08-30	427512	4520140	85.8	4915.92
2004-08-30	427449	4520150	44.7	2652.64
2004-08-30	427422	4520102	49.3	1991.76
2004-08-30	427477	4520091	43.3	967.19
2004-08-30	427547	4519981	53.1	1812.75
2004-08-30	427593	4520019	42.9	1529.19
2004-08-30	427628	4520044	76.4	4405.87
2004-08-30	427514	4519959	56.6	1019.02
2004-08-30	427480	4519940	36.6	734.51
2004-08-30	427380	4520158	28.6	268.9
2004-08-30	427443	4520207	32.7	499.98
2004-08-30	427214	4520227	28.3	236.14
2004-08-30	427228	4520331	29.6	31.39
2004-08-30	427228	4520380	29.7	11.75
2004-08-30	427238	4520423	29.8	100.26
2004-08-30	427318	4520498	28.1	22.4
2004-08-30	427318	4520498	25.9	25.14
2004-08-30	427294	4519770	26.8	17.1
2004-08-30	427295	4519748	26.5	24.01
2004-08-30	427561	4519701	40.9	2133.33

## Sheet: March.2005
Monitoring diffuse volcanic degassing during volcanic unrests: the case of Campi Flegrei (Italy).
Cardellini C., Chiodini G., Frondini F., Avino R. , Bagnato E., Caliro S., Lelli M., Rosiello A.
Supplemetary dataset S1
Date	East-UTM-ED50 (m)	North-UTM-ED50 (m)	T soil (°C)	CO2 flux (g/m2d)
2005-03-24	428055	4519670	15.9	23.83
2005-03-24	428404	4520220	12.4	1133.81
2005-03-24	428387	4520249	12	250.79
2005-03-24	428374	4520064	14.7	57.84
2005-03-24	428373	4520101	18.5	17.57
2005-03-24	428363	4520116	15	115.21
2005-03-24	428363	4519690	13.3	23.83
2005-03-24	428361	4520246	20.1	241.26
2005-03-24	428355	4520485	11.8	3.57
2005-03-24	428353	4519627	15.4	38.07
2005-03-24	428345	4520181	19.5	68.15
2005-03-24	428345	4520320	17.9	237.93
2005-03-24	428344	4519648	13.8	35.56
2005-03-24	428342	4520093	16.8	32.23
2005-03-24	428335	4520061	14	738.08
2005-03-24	428334	4520210	16.1	17.39
2005-03-24	428322	4520333	15.9	102.4
2005-03-24	428320	4520246	18.5	62.25
2005-03-24	428316	4520117	18.3	19.96
2005-03-24	428303	4520279	7.1	120.33
2005-03-24	428302	4520077	17.5	62.07
2005-03-24	428298	4520519	12.6	6.31
2005-03-24	428297	4520173	13.4	21.8
2005-03-24	428295	4520215	14.3	170.91
2005-03-24	428288	4520479	14.9	205.34
2005-03-24	428281	4520602	15.4	54.39
2005-03-24	428275	4520162	13.8	41.34
2005-03-24	428273	4519861	14.7	21.03
2005-03-24	428269	4520245	16.9	276.11
2005-03-24	428269	4520637	20	90.49
2005-03-24	428260	4520346	15.7	150.36
2005-03-24	428260	4520272	18	109.31
2005-03-24	428259	4520182	13.9	40.81
2005-03-24	428254	4520324	14.2	21.51
2005-03-24	428251	4520110	17	18.41
2005-03-24	428250	4519611	15.9	40.51
2005-03-24	428248	4519885	27.2	811.77
2005-03-24	428245	4520482	12.4	8.52
2005-03-24	428245	4519653	16.5	235.01
2005-03-24	428236	4520087	16.5	50.34
2005-03-24	428233	4519635	14.8	47.6
2005-03-24	428231	4520151	14.1	238.28
2005-03-24	428216	4520597	16.7	186.7
2005-03-24	428214	4520337	24.5	1129.17
2005-03-24	428212	4520379	19.6	23.53
2005-03-24	428211	4520425	12.8	25.91
2005-03-24	428210	4519711	18.2	148.93
2005-03-24	428208	4520525	12.2	6.49
2005-03-24	428206	4520648	19.6	173.95
2005-03-24	428204	4520055	16.3	304.59
2005-03-24	428203	4519623	14.4	22.93
2005-03-24	428201	4519903	18.1	296.78
2005-03-24	428200	4520077	15.8	14.3
2005-03-24	428191	4520492	12.5	112.47
2005-03-24	428184	4520369	15.3	193.25
2005-03-24	428183	4520195	14.5	117.95
2005-03-24	428174	4520639	14.2	31.57
2005-03-24	428170	4520112	12.8	26.39
2005-03-24	428167	4520267	18.9	5268.28
2005-03-24	428167	4520225	15.3	46.88
2005-03-24	428166	4520412	17.8	345.75
2005-03-24	428162	4520343	30.4	3473.76
2005-03-24	428152	4520299	49.4	12523.7
2005-03-24	428151	4520084	13.2	21.45
2005-03-24	428150	4520474	13.8	100.79
2005-03-24	428150	4520522	21.1	20.61
2005-03-24	428149	4520178	13.8	73.87
2005-03-24	428149	4520438	19.2	152.56
2005-03-24	428147	4520652	13.9	31.22
2005-03-24	428146	4520247	14.2	32.7
2005-03-24	428135	4520157	12.8	41.1
2005-03-24	428131	4520349	28	1000.2
2005-03-24	428125	4520567	13.3	28.3
2005-03-24	428123	4520117	13.2	44.68
2005-03-24	428119	4519963	17.1	260.33
2005-03-24	428119	4520221	15.1	108.42
2005-03-24	428112	4520294	35.6	5055.43
2005-03-24	428099	4520386	35.7	1692.29
2005-03-24	428097	4520588	11.6	34.49
2005-03-24	428097	4519850	20.4	5488.63
2005-03-24	428096	4520620	14.4	37.71
2005-03-24	428094	4519925	42.7	327.04
2005-03-24	428093	4520648	15.5	34.13
2005-03-24	428092	4520149	14.7	13.7
2005-03-24	428092	4520474	16.6	241.08
2005-03-24	428092	4519901	41.8	3764.89
2005-03-24	428086	4520291	41.1	3558.18
2005-03-24	428085	4519995	27	2124.9
2005-03-24	428082	4520189	14.1	41.94
2005-03-24	428078	4520086	15.6	2043.29
2005-03-24	428078	4520102	18	5.18
2005-03-24	428076	4520044	16.9	3276.41
2005-03-24	428074	4519764	14	69.82
2005-03-24	428067	4519848	18	599.28
2005-03-24	428066	4520059	17.4	428.79
2005-03-24	428065	4520285	38.4	4142.81
2005-03-24	428063	4520145	17.1	14.12
2005-03-24	428059	4520514	23.9	1841.88
2005-03-24	428055	4520564	17.2	158.4
2005-03-24	428054	4520309	15.1	45.99
2005-03-24	428051	4520549	14.9	40.51
2005-03-24	428049	4520606	12.4	31.45
2005-03-24	428044	4520412	21.3	41.22
2005-03-24	428044	4520382	14.6	65.23
2005-03-24	428040	4520453	15.8	47.6
2005-03-24	428040	4520079	18.7	1.61
2005-03-24	428040	4520664	19.7	17.39
2005-03-24	428039	4520014	17.9	15.79
2005-03-24	428034	4520308	31.6	207.6
2005-03-24	428030	4520134	19.5	81.97
2005-03-24	428029	4520336	17.1	344.98
2005-03-24	428025	4520381	15.1	182.23
2005-03-24	428024	4519813	15	16.68
2005-03-24	428023	4520524	17.6	29.43
2005-03-24	428019	4519949	28.4	674.52
2005-03-24	428014	4520560	19.9	129.09
2005-03-24	428009	4520275	12.8	18.71
2005-03-24	428007	4520076	21.4	220.41
2005-03-24	428004	4520316	12.3	19.12
2005-03-24	428001	4519643	13.7	11.91
2005-03-24	428001	4520411	43.2	811.65
2005-03-24	427996	4520025	33.7	652.42
2005-03-24	427996	4519982	13.6	34.55
2005-03-24	427995	4519624	13.5	34.85
2005-03-24	427993	4519878	14.7	93.47
2005-03-24	427980	4520507	28.7	955.16
2005-03-24	427973	4520632	11.7	533.28
2005-03-24	427971	4520230	15.5	26.81
2005-03-24	427965	4519900	24.3	445.17
2005-03-24	427964	4520130	14.3	25.85
2005-03-24	427964	4519861	15.1	25.79
2005-03-24	427961	4520554	15.1	342.41
2005-03-24	427959	4520385	13.4	45.45
2005-03-24	427954	4519989	14.8	150.18
2005-03-24	427953	4519930	14.6	45.15
2005-03-24	427951	4519665	14.3	17.93
2005-03-24	427950	4519638	13.8	11.68
2005-03-24	427948	4520549	18.2	113.54
2005-03-24	427948	4520384	15.5	283.97
2005-03-24	427947	4519687	15.5	27.28
2005-03-24	427945	4520073	12.5	12.75
2005-03-24	427943	4520608	12.9	17.81
2005-03-24	427939	4520482	22.4	103.06
2005-03-24	427936	4520030	14	169.18
2005-03-24	427933	4520185	18.1	47.06
2005-03-24	427929	4520491	62.6	11346.5
2005-03-24	427927	4520129	13.2	16.2
2005-03-24	427927	4520236	12.1	11.38
2005-03-24	427920	4519845	15.2	23.95
2005-03-24	427919	4519885	31.8	626.27
2005-03-24	427914	4519649	12.8	21.92
2005-03-24	427913	4519936	14.9	151.01
2005-03-24	427913	4520085	12.6	11.26
2005-03-24	427908	4520534	21.2	262.71
2005-03-24	427906	4520590	16.2	18.76
2005-03-24	427896	4519820	13.5	15.79
2005-03-24	427895	4520642	13.2	26.09
2005-03-24	427895	4520037	13.9	35.74
2005-03-24	427893	4519892	25.9	296.66
2005-03-24	427892	4520128	12.2	43.55
2005-03-24	427891	4520252	12.3	48.97
2005-03-24	427887	4520076	13.6	57.01
2005-03-24	427885	4520294	12.8	23.17
2005-03-24	427882	4520181	12.8	15.61
2005-03-24	427882	4519789	14	16.62
2005-03-24	427879	4520740	16.3	87.45
2005-03-24	427875	4519678	14.1	25.56
2005-03-24	427874	4520346	12.7	21.15
2005-03-24	427870	4519723	12.8	12.15
2005-03-24	427866	4520451	19.3	55.76
2005-03-24	427864	4519941	25.6	1876.49
2005-03-24	427864	4520375	12.3	21.27
2005-03-24	427861	4519763	14.1	22.1
2005-03-24	427859	4520059	14.7	7.27
2005-03-24	427856	4520225	11.8	25.5
2005-03-24	427855	4519969	18.7	290.94
2005-03-24	427854	4520009	13.9	6.25
2005-03-24	427851	4520589	13.4	250.91
2005-03-24	427845	4520305	13.6	21.56
2005-03-24	427844	4520113	13	22.34
2005-03-24	427842	4520267	13.7	13.58
2005-03-24	427836	4520736	13.4	54.03
2005-03-24	427835	4520693	16.7	29.79
2005-03-24	427835	4520716	16.4	33.78
2005-03-24	427831	4520152	11.4	51.47
2005-03-24	427830	4520454	46.4	136.89
2005-03-24	427828	4519977	47.8	6141.77
2005-03-24	427825	4520576	16.8	71.01
2005-03-24	427820	4520348	11.2	17.99
2005-03-24	427817	4520489	15.4	28.53
2005-03-24	427814	4520207	12.3	14.12
2005-03-24	427810	4519994	40.5	926.92
2005-03-24	427805	4520052	52.9	6978.74
2005-03-24	427803	4519941	20.2	504.75
2005-03-24	427792	4520258	14.6	13.88
2005-03-24	427791	4519880	20.7	256.87
2005-03-24	427791	4520702	15.9	37.59
2005-03-24	427791	4520748	14.7	29.49
2005-03-24	427787	4519840	19.8	189.5
2005-03-24	427785	4520385	11.4	16.32
2005-03-24	427784	4520017	92.7	2250
2005-03-24	427782	4520528	22.1	450.77
2005-03-24	427779	4520302	12.1	22.22
2005-03-24	427777	4520077	95.1	9073.26
2005-03-24	427774	4519920	21.9	125.4
2005-03-24	427771	4519948	16.6	58.38
2005-03-24	427771	4519809	20.6	211.89
2005-03-24	427771	4519976	14.3	138.74
2005-03-24	427770	4519833	23.1	517.97
2005-03-24	427768	4520634	17.2	24.13
2005-03-24	427765	4520344	11.8	16.38
2005-03-24	427765	4520410	12.6	38.07
2005-03-24	427764	4519750	15.5	55.28
2005-03-24	427762	4520686	14.2	56
2005-03-24	427755	4520143	49	10511.3
2005-03-24	427755	4520185	34.7	576.29
2005-03-24	427755	4520589	27.4	428.26
2005-03-24	427749	4520719	13.6	30.62
2005-03-24	427746	4520773	15.2	31.87
2005-03-24	427745	4520021	15.4	406.63
2005-03-24	427739	4520338	13.4	18.88
2005-03-24	427738	4520785	13.9	32.05
2005-03-24	427737	4520064	35	891.78
2005-03-24	427735	4519970	12.5	1.67
2005-03-24	427734	4519837	75	5923.14
2005-03-24	427733	4520206	45	4388
2005-03-24	427731	4520251	27.3	663.03
2005-03-24	427731	4519960	70.7	4279.94
2005-03-24	427731	4520598	17.7	45.04
2005-03-24	427730	4519732	24.1	88.34
2005-03-24	427726	4519779	16.6	105.44
2005-03-24	427721	4519904	13.4	132.49
2005-03-24	427720	4520544	26.7	17.75
2005-03-24	427720	4520145	43.4	7744.23
2005-03-24	427718	4520642	17.1	73.03
2005-03-24	427715	4519869	29.4	946.58
2005-03-24	427712	4520707	22.4	40.21
2005-03-24	427711	4520680	20.2	1318.72
2005-03-24	427710	4519969	12.9	6.49
2005-03-24	427710	4520386	12.9	40.98
2005-03-24	427708	4520461	14	17.39
2005-03-24	427706	4520282	21	1002.58
2005-03-24	427702	4519883	15.6	89.71
2005-03-24	427701	4519804	16.4	69.34
2005-03-24	427700	4520413	15.4	43.61
2005-03-24	427697	4520181	65.4	1626.53
2005-03-24	427695	4520566	31.6	1844.44
2005-03-24	427693	4520094	43.7	2612.19
2005-03-24	427686	4520294	29.9	1214.06
2005-03-24	427682	4519917	15.4	133.38
2005-03-24	427681	4520231	17.2	177.16
2005-03-24	427681	4520059	21.8	639.38
2005-03-24	427677	4520104	48	6703.52
2005-03-24	427676	4519754	34.5	349.56
2005-03-24	427671	4519946	14.3	44.8
2005-03-24	427670	4519687	13.3	41.58
2005-03-24	427670	4520458	12.4	13.76
2005-03-24	427670	4520771	16.4	124.74
2005-03-24	427667	4520269	36	699.96
2005-03-24	427663	4519860	14.9	126.41
2005-03-24	427657	4520341	26.8	513.32
2005-03-24	427655	4520187	17	389.3
2005-03-24	427654	4519762	19.7	66.3
2005-03-24	427652	4519718	15.7	103.06
2005-03-24	427652	4520142	25.3	1713.02
2005-03-24	427652	4519808	15.8	75.95
2005-03-24	427650	4520034	28.6	768.76
2005-03-24	427648	4519718	14.4	35.62
2005-03-24	427647	4520353	24.1	1846.11
2005-03-24	427643	4520228	17.5	191.52
2005-03-24	427632	4520296	88.4	1874.1
2005-03-24	427624	4519926	14.3	25.62
2005-03-24	427624	4520476	14.7	7.03
2005-03-24	427622	4519844	15.2	157.74
2005-03-24	427617	4520380	26.1	456.97
2005-03-24	427616	4519799	16.5	73.75
2005-03-24	427615	4519986	44.9	1906.27
2005-03-24	427614	4519731	16.4	155.36
2005-03-24	427614	4520148	29.4	61.54
2005-03-24	427613	4519758	19.8	751.67
2005-03-24	427609	4520198	23.4	1444.95
2005-03-24	427606	4520006	32.3	1196.19
2005-03-24	427602	4520252	23.4	417.89
2005-03-24	427600	4519904	15.4	29.9
2005-03-24	427597	4519844	14.6	75.77
2005-03-24	427595	4520326	48	1220.01
2005-03-24	427595	4520513	14.5	50.69
2005-03-24	427593	4519787	16.4	35.15
2005-03-24	427593	4519944	18	1044.82
2005-03-24	427592	4520071	24.5	408.72
2005-03-24	427581	4520393	16.8	152.08
2005-03-24	427579	4519978	27.2	2430.56
2005-03-24	427572	4519881	14.7	28.77
2005-03-24	427572	4520438	40.6	2896.34
2005-03-24	427571	4520221	19.9	1309.07
2005-03-24	427571	4520414	22.1	257.47
2005-03-24	427570	4520352	51.5	740.17
2005-03-24	427568	4520309	32.7	1545.27
2005-03-24	427565	4520064	22.3	334.49
2005-03-24	427564	4519757	17.2	52.6
2005-03-24	427562	4519937	22.8	1368.35
2005-03-24	427561	4520170	48.7	1046.31
2005-03-24	427559	4519831	12.4	32.64
2005-03-24	427555	4519963	51.3	18514.7
2005-03-24	427553	4520472	22.4	469.06
2005-03-24	427549	4520354	24.7	1086.58
2005-03-24	427548	4520134	67.6	2964.37
2005-03-24	427546	4520561	15.6	37.17
2005-03-24	427546	4520262	15.2	27.22
2005-03-24	427543	4520263	15.5	30.26
2005-03-24	427542	4520482	59.2	3079.22
2005-03-24	427539	4519946	40.4	2406.67
2005-03-24	427532	4519855	15.2	27.82
2005-03-24	427531	4520462	20	618.17
2005-03-24	427531	4520414	47.3	1521.44
2005-03-24	427526	4520091	36.8	304.47
2005-03-24	427526	4520140	90	227.8
2005-03-24	427525	4520210	35	2152.72
2005-03-24	427525	4520575	13.6	30.68
2005-03-24	427522	4519951	75.1	1930.1
2005-03-24	427521	4520322	18.9	173.6
2005-03-24	427519	4520237	20.4	550.2
2005-03-24	427514	4520388	20.2	419.86
2005-03-24	427513	4519745	18.1	23.83
2005-03-24	427513	4520271	14.2	61.26
2005-03-24	427511	4520040	26.6	29.61
2005-03-24	427506	4519835	13.9	120.93
2005-03-24	427501	4520420	17.5	55.04
2005-03-24	427501	4520101	60	68.33
2005-03-24	427498	4520160	23.7	1046.54
2005-03-24	427494	4520454	40.4	466.74
2005-03-24	427494	4520007	20.8	566.88
2005-03-24	427490	4520401	22.8	554.23
2005-03-24	427490	4520366	14.4	92.57
2005-03-24	427487	4520217	38.3	692.51
2005-03-24	427486	4519757	16.1	122.89
2005-03-24	427481	4520257	16.1	352.91
2005-03-24	427477	4519734	16.3	59.45
2005-03-24	427475	4520337	14	51.63
2005-03-24	427474	4519934	30.5	352.18
2005-03-24	427465	4519926	13.8	24.13
2005-03-24	427465	4519839	14.3	47.78
2005-03-24	427463	4520454	50.5	1900.31
2005-03-24	427461	4520416	13.3	553.28
2005-03-24	427460	4520299	13.9	72.52
2005-03-24	427460	4519778	16.2	32.29
2005-03-24	427458	4519997	25.8	544.72
2005-03-24	427458	4520173	16.6	379.23
2005-03-24	427457	4520112	20.5	2755.87
2005-03-24	427453	4520039	41	81.79
2005-03-24	427446	4520227	19.8	540.37
2005-03-24	427443	4519753	18.4	27.4
2005-03-24	427443	4520395	15.6	95.48
2005-03-24	427443	4520360	14.1	104.66
2005-03-24	427439	4520273	15.3	114.02
2005-03-24	427438	4519794	21	26.99
2005-03-24	427438	4520320	11.2	54.94
2005-03-24	427438	4520463	50.3	1364.18
2005-03-24	427433	4520251	15.5	244.1
2005-03-24	427431	4520422	13.4	167.16
2005-03-24	427427	4520295	13.5	27.83
2005-03-24	427426	4520091	69.3	3997.21
2005-03-24	427415	4520152	26.2	448.21
2005-03-24	427415	4520352	14.1	123.48
2005-03-24	427414	4519838	21.7	25.5
2005-03-24	427412	4520455	23.5	420.93
2005-03-24	427409	4519994	16.9	215.53
2005-03-24	427407	4520394	16.2	95.31
2005-03-24	427407	4520049	20.2	2640.96
2005-03-24	427405	4519931	13.1	28.83
2005-03-24	427400	4520317	13.5	48.55
2005-03-24	427399	4519811	19.2	35.92
2005-03-24	427399	4519786	16.5	3079.82
2005-03-24	427398	4520119	23.5	3010.96
2005-03-24	427390	4519845	22.8	825.53
2005-03-24	427386	4520238	12.5	37.74
2005-03-24	427383	4520270	13.1	64.74
2005-03-24	427381	4520325	13.5	86.52
2005-03-24	427380	4520457	22.9	1074.07
2005-03-24	427374	4519868	46.5	3276.41
2005-03-24	427372	4520203	13.6	32.76
2005-03-24	427370	4520030	16.6	102.05
2005-03-24	427368	4519972	14	26.87
2005-03-24	427365	4519868	37.5	734.69
2005-03-24	427364	4520036	18	165.98
2005-03-24	427363	4520394	26.1	731.92
2005-03-24	427362	4520298	13.8	26.82
2005-03-24	427361	4520133	17	867
2005-03-24	427353	4520333	15.5	119.84
2005-03-24	427353	4520127	16.9	104.16
2005-03-24	427352	4520443	12.4	946.58
2005-03-24	427345	4520261	10.9	12.54
2005-03-24	427341	4520412	24.9	404.88
2005-03-24	427340	4520067	14.5	532
2005-03-24	427339	4520375	25.3	748.16
2005-03-24	427338	4520305	13.2	72.91
2005-03-24	427335	4520236	13.8	31.98
2005-03-24	427332	4520012	13.3	193.78
2005-03-24	427323	4520024	13.6	550.26
2005-03-24	427323	4520407	10.3	532.56
2005-03-24	427322	4520348	10.2	256.48
2005-03-24	427319	4520102	14.6	223.1
2005-03-24	427318	4520188	14.8	33.71
2005-03-24	427317	4520278	13.5	34.94
2005-03-24	427307	4520312	10.7	13.55
2005-03-24	427304	4520406	16.1	1359.65
2005-03-24	427300	4520220	14.3	18.7
2005-03-24	427293	4520376	12.9	583.38
2005-03-24	427282	4520125	16.7	347.31
2005-03-24	427280	4519762	22	54.27
2005-03-24	427279	4519768	15.5	34.55
2005-03-24	427277	4520331	11.3	424.32
2005-03-24	427276	4520241	12.4	61.49
2005-03-24	427275	4520072	23.7	1473.92
2005-03-24	427274	4520274	11.2	58.8
2005-03-24	427271	4520205	12.7	30.18
2005-03-24	427269	4520373	13.7	1784.15
2005-03-24	427252	4520172	15.8	140.17
2005-03-24	427247	4520112	22.2	752.08
2005-03-24	427245	4520277	11.9	111.4
2005-03-24	427244	4520239	13	152.98
2005-03-24	427228	4520145	12.4	209.33
2005-03-24	427700	4520110	36.7	2990.88

## Sheet: October.2005
Monitoring diffuse volcanic degassing during volcanic unrests: the case of Campi Flegrei (Italy).
Cardellini C., Chiodini G., Frondini F., Avino R. , Bagnato E., Caliro S., Lelli M., Rosiello A.
Supplemetary dataset S1
Date	East-UTM-ED50 (m)	North-UTM-ED50 (m)	T soil (°C)	CO2 flux (g/m2d)
2005-10-17	427417	4520302	18.5	129.05
2005-10-17	427545	4520290	18.3	417.6
2005-10-17	427549	4520326	62.8	166.58
2005-10-17	427525	4520354	28.4	673.96
2005-10-17	427501	4520410	24	602.62
2005-10-17	427544	4520425	72.9	5091.24
2005-10-17	427563	4520356	53.2	4937.54
2005-10-17	427581	4520393	38.3	1431.44
2005-10-17	427594	4520363	91	6688.56
2005-10-17	427576	4520349	49.5	3517.12
2005-10-17	427567	4520358	44.3	3239.88
2005-10-17	427639	4520325	61.6	979.04
2005-10-17	427645	4520314	19.9	422.01
2005-10-17	427594	4520311	44	759.22
2005-10-17	427646	4520296	95.7	22301
2005-10-17	427692	4520250	37.8	2835.04
2005-10-17	427610	4520250	21.3	968.89
2005-10-17	427608	4520265	32.2	2226.62
2005-10-17	427572	4520298	42.9	2081.62
2005-10-17	427582	4520230	31	2011.44
2005-10-17	427596	4520198	25.4	3003.82
2005-10-17	427636	4520196	26.3	638
2005-10-17	427672	4520208	18.5	78.65
2005-10-17	427690	4520176	28.6	1294.56
2005-10-17	427708	4520166	83.6	9338
2005-10-17	427730	4520167	40.9	6568.5
2005-10-17	427652	4520180	26	7056.86
2005-10-17	427442	4520227	21.4	733.12
2005-10-17	427451	4520184	25	533.66
2005-10-17	427485	4520184	39.3	972.08
2005-10-17	427472	4520228	30	1614.14
2005-10-17	427516	4520240	25.5	444.45
2005-10-17	427530	4520199	45.3	1259.53
2005-10-17	427548	4520173	88.5	7876.4
2005-10-17	427583	4520148	52.8	593.92
2005-10-17	427650	4520143	42.4	636.84
2005-10-17	427707	4520144	95	8661.72
2005-10-17	427726	4520149	85	1447.1
2005-10-17	427725	4520131	93.8	4994.96
2005-10-17	427702	4520142	95.1	24151.2
2005-10-17	427699	4520096	93.7	2694.68
2005-10-17	427727	4520078	43.2	10340.8
2005-10-17	427731	4520065	27.9	2492.84
2005-10-17	427668	4520057	95.1	633.36
2005-10-17	427646	4520043	27.3	1312.54
2005-10-17	427613	4520006	32.3	1334.58
2005-10-17	427571	4519999	32.2	5491.44
2005-10-17	427523	4519986	27.5	1132.74
2005-10-17	427538	4519958	76.6	3003.24
2005-10-17	427482	4519929	29.2	1516.7
2005-10-17	427492	4519975	32.1	2432.52
2005-10-17	427451	4519988	29.8	1281.8
2005-10-17	427458	4520024	27.7	357.98
2005-10-17	427509	4520026	27.5	579.3
2005-10-17	427563	4520052	28.6	585.8
2005-10-17	427624	4520095	28.1	1821.78
2005-10-17	427609	4520129	49.2	39.38
2005-10-17	427580	4520091	54.3	876.38
2005-10-17	427583	4520136	73	229.1
2005-10-17	427524	4520089	38.9	294.81
2005-10-17	427482	4520106	36	275.33
2005-10-17	427434	4520087	43.3	545.95
2005-10-17	427410	4520136	33.5	2632.04
2005-10-17	427459	4520169	20.2	705.86
2005-10-17	427509	4520140	47.2	976.72
2005-10-17	427497	4520051	31.9	268.37
2005-10-17	427391	4520186	19	364.41
2005-10-17	427381	4520152	17.7	286.87
2005-10-17	427372	4520108	16.3	159.79
2005-10-17	427367	4520073	14.8	9.16
2005-10-17	427407	4520047	16.2	320.22
2005-10-17	427404	4520049	18.2	1602.54
2005-10-17	427309	4520106	16.6	278.17
2005-10-17	427274	4520123	17.5	402.23
2005-10-17	427257	4520095	28.8	2292.16
2005-10-17	427233	4520103	18.1	572.75
2005-10-17	427211	4520125	16.7	184.27
2005-10-17	427282	4520165	17.5	135.95
2005-10-17	427299	4520144	18.4	65.48
2005-10-17	427346	4520183	17.4	84.85
2005-10-17	427284	4520066	16.2	361.8
2005-10-17	427303	4520029	17.3	143.14
2005-10-17	427365	4519954	19.3	20.71
2005-10-17	427396	4519936	17	28.71
2005-10-17	427436	4519914	18.8	43.27
2005-10-17	427478	4519911	32.4	2577.52
2005-10-17	427413	4519978	20.8	58.64
2005-10-17	427362	4520024	22.3	164.14
2005-10-17	427338	4520000	32.2	2213.86
2005-10-17	427272	4520216	14.7	44.66
2005-10-17	427324	4520215	15.5	26.74
2005-10-17	427362	4520229	16.9	38.63
2005-10-17	427342	4520245	18.5	23.78
2005-10-17	427293	4520260	15.6	68.15
2005-10-17	427320	4520302	17.3	134.33
2005-10-17	427365	4520298	18.2	53.88
2005-10-17	427347	4520337	15.8	278.63
2005-10-17	427409	4520305	16	83.93
2005-10-17	427431	4520385	21.2	328.51
2005-10-17	427474	4520416	23.5	440.8
2005-10-17	427481	4520328	18.3	166.87
2005-10-17	427508	4520365	24.7	370.62
2005-10-17	427422	4520429	17.8	234.09
2005-10-17	427366	4520416	31	1204.08
2005-10-17	427330	4520367	23.4	380.36
2005-10-17	427292	4520315	17.2	84.74
2005-10-17	427229	4520235	19.3	145.41
2005-10-17	427255	4520300	18.6	90.94
2005-10-17	427300	4520396	18.4	3210.88
2005-10-17	427344	4520438	26.1	1561.36
2005-10-17	427386	4520471	22.8	434.54
2005-10-17	427464	4520460	52.6	1862.38
2005-10-17	427510	4520444	30.2	1619.94
2005-10-17	427267	4520433	25.4	52.43
2005-10-17	427335	4520499	15.6	66
2005-10-17	427781	4520284	17.9	23.14
2005-10-17	427790	4520253	18.6	18.27
2005-10-17	427816	4520203	19.2	23.32
2005-10-17	427842	4520118	17.5	14.56
2005-10-17	427859	4520057	19.8	17.75
2005-10-17	427842	4520009	29.2	1230.47
2005-10-17	427903	4520066	17.3	4.77
2005-10-17	427928	4520135	16.3	17.75
2005-10-17	427920	4520203	17	52.78
2005-10-17	427973	4520236	18.8	31.84
2005-10-17	428003	4520266	17.8	27.49
2005-10-17	427866	4520203	17.9	56.09
2005-10-17	427861	4520248	17.2	121.8
2005-10-17	427868	4520334	17.1	33.99
2005-10-17	427819	4520350	18.8	20.36
2005-10-17	427729	4520351	18.3	40.43
2005-10-17	427691	4520419	18.8	18.73
2005-10-17	427639	4520466	25.1	5.57
2005-10-17	427587	4520510	18	21.46
2005-10-17	427766	4520372	15.9	46.23
2005-10-17	427726	4520406	15.1	17.92
2005-10-17	427697	4520444	14.6	20.53
2005-10-17	427560	4519681	18.9	567.99
2005-10-17	427321	4519902	14.6	30.68
2005-10-17	427297	4519947	15.6	17.34
2005-10-17	427330	4519958	16.4	11.54
2005-10-17	427299	4519977	15.3	9.28
2005-10-17	427355	4519932	16.9	44.72
2005-10-17	427368	4519866	33	188.04
2005-10-17	427367	4519824	27.7	754
2005-10-17	427374	4520784	15.3	64.55
2005-10-17	427375	4520837	15.5	28.3
2005-10-17	427377	4520723	15.2	11.37
2005-10-17	427340	4520803	15.7	6.26
2005-10-17	427300	4520757	14	11.25
2005-10-17	427321	4520702	15.7	21.75
2005-10-17	427361	4520675	17	5.05
2005-10-17	427354	4520627	15	34.45
2005-10-17	427381	4520607	15.3	25.11
2005-10-17	427415	4520654	15	23.55
2005-10-17	427397	4520568	16	19.78
2005-10-17	427433	4520569	15	26.91
2005-10-17	427402	4520694	16.4	5.51
2005-10-17	427443	4520687	15.2	3.94
2005-10-17	427341	4520761	14.5	17.98
2005-10-17	427527	4520562	16.7	37.76
2005-10-17	427561	4520533	16.6	12.18
2005-10-17	427565	4520715	15.2	25.93
2005-10-17	427365	4520544	16	69.66
2005-10-17	427359	4520599	16.3	19.55
2005-10-17	427561	4519753	22.3	167.55
2005-10-17	427593	4519776	20.4	29.45
2005-10-17	427651	4519760	37.4	1054.76
2005-10-17	427612	4519760	37.4	1020.43
2005-10-17	427597	4519739	18	197.3
2005-10-17	427612	4519725	16.1	293.16
2005-10-17	427628	4519700	15.1	130.6
2005-10-17	427667	4519728	16.3	97.76
2005-10-17	427686	4519699	16.2	36.53
2005-10-17	427678	4519752	55.3	5073.98
2005-10-17	427725	4519740	44.8	234.61
2005-10-17	427756	4519753	29.4	2593.31
2005-10-17	427632	4519802	18.2	88.24
2005-10-17	427669	4519784	23.1	59.08
2005-10-17	427711	4519795	19	23.74
2005-10-17	427682	4519827	21.5	68.43
2005-10-17	427664	4519869	18.6	130.6
2005-10-17	427705	4519886	18.6	76.46
2005-10-17	427713	4519847	76.7	10702.9
2005-10-17	427742	4519820	54.2	1653.92
2005-10-17	427782	4519802	27.1	246.93
2005-10-17	427788	4519837	45.5	2264.21
2005-10-17	427794	4519872	22.8	61.17
2005-10-17	427812	4519924	34.3	1604.95
2005-10-17	427761	4519908	23.3	102.7
2005-10-17	427680	4519919	20	93.83
2005-10-17	427641	4519939	18.1	38.79
2005-10-17	427613	4519910	18.2	16.6
2005-10-17	427576	4519888	19.2	42.01
2005-10-17	427557	4519869	19	72.41
2005-10-17	427528	4519856	18.5	54.74
2005-10-17	427487	4519829	19.3	44.51
2005-10-17	427443	4519846	18.5	60.87
2005-10-17	427418	4519828	18	21.42
2005-10-17	427392	4519811	19	54.8
2005-10-17	427420	4519784	20	49.86
2005-10-17	427443	4519763	18.6	45.99
2005-10-17	427468	4519739	20	27.55
2005-10-17	427492	4519756	21	24.4
2005-10-17	427519	4519742	22.8	83.6
2005-10-17	427457	4519808	20.2	45.99
2005-10-17	427536	4519823	19.6	49.62
2005-10-17	427586	4519816	20.6	92.64
2005-10-17	427627	4519839	21.8	75.15
2005-10-17	428010	4519830	22.5	163.63
2005-10-17	428020	4519868	18.4	153.99
2005-10-17	428004	4519936	20.6	755.83
2005-10-17	428036	4519993	20.8	13.74
2005-10-17	428051	4520045	20.4	31.42
2005-10-17	428051	4520094	23.6	4.46
2005-10-17	428057	4520143	22.2	19.4
2005-10-17	428017	4520123	25	721.5
2005-10-17	428006	4520080	22.8	3696.74
2005-10-17	428013	4520015	45.4	1963.68
2005-10-17	427968	4519854	18.9	34.81
2005-10-17	427950	4519899	20.6	19.16
2005-10-17	427915	4519886	57.9	7324.45
2005-10-17	427902	4519838	17.8	21
2005-10-17	427880	4519897	35.3	1540.63
2005-10-17	427884	4519918	21.4	787.78
2005-10-17	427853	4519953	92.3	16350.6
2005-10-17	427839	4519973	38.1	2386.66
2005-10-17	427833	4519932	77.4	11025.4
2005-10-17	427789	4519953	18	82.82
2005-10-17	427743	4519955	71	11287.1
2005-10-17	427725	4519971	19.2	19.22
2005-10-17	427764	4519979	19.2	12.26
2005-10-17	427761	4520026	28.8	870.9
2005-10-17	427779	4520046	20.5	489.39
2005-10-17	427785	4520084	31.4	772.43
2005-10-17	427793	4520119	87.3	3849.65
2005-10-17	427820	4520076	47.6	711.98
2005-10-17	427827	4520028	72.2	1972.31
2005-10-17	427853	4520021	19.8	54.03
2005-10-17	427853	4520056	19.6	40.76
2005-10-17	427884	4520012	19.2	255.14
2005-10-17	427921	4519990	21.3	152.74
2005-10-17	427815	4519997	90.7	1660.65
2005-10-17	427860	4519993	24.3	36.53
2005-10-17	427896	4519975	19.4	80.27
2005-10-17	427968	4519971	22	28.74
2005-10-17	427950	4520006	26.2	563.11
2005-10-17	427953	4519941	20.8	66.7
2005-10-17	427910	4519914	44.5	2354.3
2005-10-17	428053	4519675	18.2	16.66
2005-10-17	427976	4519600	18.1	39.03
2005-10-17	427953	4519638	18.4	28.32
2005-10-17	427948	4519645	16.8	27.85
2005-10-17	427974	4519654	16.7	23.5
2005-10-17	427947	4519671	17.8	66.64
2005-10-17	427935	4519694	18.6	79.73
2005-10-17	428001	4519648	16.3	9.82
2005-10-17	428086	4519849	23.7	465.29
2005-10-17	428103	4519920	45	2938.59
2005-10-17	428118	4519942	22.3	3687.22
2005-10-17	428093	4519980	19.6	500.34
2005-10-17	428074	4520029	24.8	8443.05
2005-10-17	428095	4520034	20.3	640.46
2005-10-17	428084	4520119	20.3	47.9
2005-10-17	428364	4520096	15.4	41.59
2005-10-17	428392	4520083	15.5	67.12
2005-10-17	428356	4520061	15.7	107.99
2005-10-17	428310	4520069	15.3	931.83
2005-10-17	428345	4520083	15.6	48.61
2005-10-17	428278	4520096	15.5	28.02
2005-10-17	428235	4520091	16.3	21.42
2005-10-17	428200	4520070	15.9	24.45
2005-10-17	428258	4520107	16.3	42.84
2005-10-17	428377	4520257	15.2	108.05
2005-10-17	428364	4520307	16.5	95.68
2005-10-17	428301	4520341	18.9	322.13
2005-10-17	428255	4520341	19.8	126.79
2005-10-17	428289	4520290	16.3	100.85
2005-10-17	428327	4520311	15.5	105.32
2005-10-17	428328	4520256	16.1	170.35
2005-10-17	428379	4520219	14.4	21.18
2005-10-17	428331	4520225	17.8	77.83
2005-10-17	428260	4520286	20.4	19.93
2005-10-17	428232	4520312	18.4	99.31
2005-10-17	428252	4520254	41.7	4845.8
2005-10-17	428214	4520257	22.2	192.19
2005-10-17	428238	4520219	16.3	244.96
2005-10-17	428293	4520239	18.9	425.6
2005-10-17	428317	4520184	16.2	333.38
2005-10-17	428282	4520162	16.2	35.46
2005-10-17	428246	4520144	14.9	56.64
2005-10-17	428197	4520124	17.7	152.74
2005-10-17	428199	4520162	17.4	120.07
2005-10-17	428151	4520181	17.9	74.26
2005-10-17	428172	4520211	17.2	46.05
2005-10-17	428152	4520229	16.4	157.5
2005-10-17	428122	4520223	16.1	27.97
2005-10-17	428089	4520209	17.7	98.95
2005-10-17	428116	4520169	17.9	34.51
2005-10-17	428129	4520134	17.5	42.9
2005-10-17	428146	4520086	15.3	66.16
2005-10-17	428169	4520114	15.9	44.51
2005-10-17	428152	4520154	16.3	15.89
2005-10-17	428229	4520183	17.8	39.39
2005-10-17	428349	4520486	14.7	7.79
2005-10-17	428291	4520487	19.6	68.6
2005-10-17	428245	4520481	16.3	62.53
2005-10-17	428226	4520513	16.4	414.54
2005-10-17	428208	4520561	16.1	40.04
2005-10-17	428148	4520524	16	185.4
2005-10-17	428121	4520550	19.6	26.18
2005-10-17	428079	4520599	15.6	72.89
2005-10-17	428029	4520619	18.7	282.27
2005-10-17	427953	4520639	18.8	39.98
2005-10-17	427919	4520603	15.3	136.26
2005-10-17	427890	4520620	21.3	59.98
2005-10-17	427841	4520570	18.6	113.29
2005-10-17	427815	4520569	20.7	181.89
2005-10-17	427813	4520575	22.1	38.62
2005-10-17	427762	4520587	22.3	37.78
2005-10-17	428077	4520510	28	380.44
2005-10-17	428060	4520547	18.5	9.94
2005-10-17	428014	4520536	17.8	23.68
2005-10-17	427993	4520504	29.2	496.29
2005-10-17	427965	4520493	25.9	197.72
2005-10-17	427950	4520456	24.3	78.3
2005-10-17	427926	4520475	42.6	12382
2005-10-17	427929	4520497	34.9	3048.19
2005-10-17	428028	4520515	18.2	19.4
2005-10-17	428053	4520511	18.6	36.41
2005-10-17	428029	4520569	19.4	102.22
2005-10-17	428006	4520565	21.6	93.18
2005-10-17	428134	4520480	16.5	2603.72
2005-10-17	427745	4520643	18.4	151.25
2005-10-17	427718	4520647	20.6	300.53
2005-10-17	427708	4520605	16.4	108.89
2005-10-17	427704	4520580	22.6	191.71
2005-10-17	427703	4520562	39.4	1121.58
2005-10-17	427757	4520540	28.1	48.91
2005-10-17	427783	4520525	32.5	59.38
2005-10-17	427812	4520484	23.5	74.61
2005-10-17	427719	4520656	23.5	1608.64
2005-10-17	427719	4520725	22.2	69.14
2005-10-17	427683	4520770	20.4	116.03
2005-10-17	427679	4520797	20.4	299.34
2005-10-17	427620	4520779	24.3	1658.86
2005-10-17	427595	4520783	19.7	305.71
2005-10-17	427722	4520796	18.9	28.32
2005-10-17	427738	4520764	19.3	52.3
2005-10-17	427764	4520715	18.2	24.81
2005-10-17	427759	4520674	22.1	30.7
2005-10-17	427780	4520696	22.5	74.32
2005-10-17	427787	4520753	19	24.45
2005-10-17	427776	4520787	20.1	18.56
2005-10-17	427816	4520759	18.6	74.91
2005-10-17	427842	4520745	17.4	46.11
2005-10-17	427837	4520704	20.5	97.1
2005-10-17	427823	4520673	18.5	38.79
2005-10-17	427878	4520742	17.7	230.8
2005-10-17	428024	4520673	17.5	29.69
2005-10-17	428113	4520627	18.7	34.33
2005-10-17	428163	4520586	21	23.26
2005-10-17	428252	4520584	13.3	76.76
2005-10-17	428251	4520639	22.5	19.28
2005-10-17	428210	4520638	18.4	46.47
2005-10-17	428207	4520597	20.7	104.6
2005-10-17	428067	4520637	21.2	10.71
2005-10-17	428362	4519679	14.4	50.46
2005-10-17	428362	4519617	14.9	28.2
2005-10-17	428260	4519621	16	30.23
2005-10-17	428228	4519616	15.9	27.91
2005-10-17	428195	4519627	13.2	58.19
2005-10-17	428230	4519709	20.1	139.83
2005-10-17	428119	4519898	47.1	4538.66
2005-10-17	428103	4519834	30.4	2625.38
2005-10-17	428074	4519775	25.9	1802.61
2005-10-17	428218	4519869	46.4	1089.62
2005-10-17	428261	4519865	19.8	53.91
2005-10-17	428305	4519851	14.5	9.7
2005-10-17	428403	4519840	14.5	8.21
2005-10-17	428147	4520439	16.1	183.32
2005-10-17	428185	4520428	16.3	6.6
2005-10-17	428201	4520386	16.9	113.65
2005-10-17	428171	4520366	53.1	7999.78
2005-10-17	428145	4520333	23.1	7929.15
2005-10-17	428137	4520362	33.4	1226.35
2005-10-17	428099	4520388	46.2	718.82
2005-10-17	428113	4520469	23	255.91
2005-10-17	428044	4520454	25.3	292.03
2005-10-17	428044	4520418	24.6	1638.57
2005-10-17	428020	4520411	25.6	162.08
2005-10-17	427978	4520405	18.3	115.55
2005-10-17	427952	4520381	14	56.53
2005-10-17	428039	4520384	28.4	167.08
2005-10-17	428024	4520385	21.4	299.7
2005-10-17	428027	4520357	19.3	253.83
2005-10-17	428032	4520324	26.9	62.65
2005-10-17	428035	4520301	36.9	1960.53
2005-10-17	428062	4520277	51.1	1821.83
2005-10-17	428085	4520308	16.4	52.06
2005-10-17	428141	4520309	19.3	257.1
2005-10-17	428190	4520323	24.3	2159.85
2005-10-17	427298	4519728	19.9	25.35
2005-10-17	427306	4519763	16.3	23.09
2005-10-17	427907	4519654	17.2	41.89
2005-10-17	427890	4519684	17	39.03
2005-10-17	427892	4519694	17.1	12.32
2005-10-17	427877	4519746	17	7.14

## Sheet: May.2006
Monitoring diffuse volcanic degassing during volcanic unrests: the case of Campi Flegrei (Italy).
Cardellini C., Chiodini G., Frondini F., Avino R. , Bagnato E., Caliro S., Lelli M., Rosiello A.
Supplemetary dataset S1
Date	East-UTM-ED50 (m)	North-UTM-ED50 (m)	T soil (°C)	CO2 flux (g/m2d)
2006-05-27	427560	4519764	23.2	68.71
2006-05-27	427585	4519779	22	44.41
2006-05-27	427637	4519767	31.6	86.41
2006-05-27	427602	4519754	27.5	799.34
2006-05-27	427583	4519728	23.4	89.54
2006-05-27	427628	4519725	24.2	185.25
2006-05-27	427652	4519724	24	88.82
2006-05-27	427680	4519701	18.8	35.9
2006-05-27	427723	4519738	41	79.07
2006-05-27	427717	4519744	22.5	43.85
2006-05-27	427701	4519748	37.2	2604.9
2006-05-27	427618	4519794	24.7	66.25
2006-05-27	427660	4519791	22.9	65.97
2006-05-27	427427	4520303	39	218.4
2006-05-27	427694	4519793	26	145.15
2006-05-27	427735	4519782	22.9	76.38
2006-05-27	427671	4519822	21.1	71.57
2006-05-27	427614	4519824	21	128.69
2006-05-27	427642	4519870	21.8	54.32
2006-05-27	427702	4519892	21.6	30.13
2006-05-27	427738	4519896	24.6	71.12
2006-05-27	427717	4519856	38.8	1189.83
2006-05-27	427732	4519826	64.3	3389.96
2006-05-27	427776	4519822	54.2	1449.56
2006-05-27	427770	4519811	41.2	833.28
2006-05-27	427789	4519855	25	161.34
2006-05-27	427794	4519868	36.6	325.08
2006-05-27	427788	4519932	25.2	293.38
2006-05-27	427741	4519924	42.6	4225.37
2006-05-27	427715	4519960	46.6	3726.24
2006-05-27	427826	4519932	47.2	3522.74
2006-05-27	427748	4519902	32.4	135.3
2006-05-27	427689	4519918	21.5	71.68
2006-05-27	427660	4519937	22.3	40.94
2006-05-27	427632	4519910	21.3	36.01
2006-05-27	427607	4519901	20.2	63.56
2006-05-27	427577	4519876	21.1	75.49
2006-05-27	427548	4519842	22.2	71.23
2006-05-27	427574	4519819	20.2	0.5
2006-05-27	427526	4519809	20.1	41.1
2006-05-27	427449	4519740	21.6	36.79
2006-05-27	427434	4519767	23.7	28
2006-05-27	427429	4519807	23	15.79
2006-05-27	427459	4519798	19.3	58.02
2006-05-27	427449	4519833	20.3	37.8
2006-05-27	427444	4519823	19.2	23.41
2006-05-27	427399	4519797	24.3	34.72
2006-05-27	427389	4519789	23.4	32.7
2006-05-27	427486	4519735	23	6.83
2006-05-27	428133	4520446	23.1	21.17
2006-05-27	428142	4520433	35.1	1873.2
2006-05-27	428196	4520422	22.2	24.19
2006-05-27	428209	4520369	24.5	96.32
2006-05-27	428184	4520361	21.6	2291.69
2006-05-27	428156	4520328	36	691.04
2006-05-27	428162	4520385	39.6	1171.91
2006-05-27	428101	4520337	23.1	27.78
2006-05-27	428100	4520384	49.3	581.5
2006-05-27	428084	4520449	26.9	248.19
2006-05-27	428027	4520440	33.9	173.94
2006-05-27	428047	4520400	33.8	681.86
2006-05-27	428021	4520397	31.3	105.67
2006-05-27	427985	4520409	22.2	113.57
2006-05-27	427966	4520389	20.7	57.79
2006-05-27	428043	4520381	26.6	297.58
2006-05-27	428021	4520368	34.6	295.23
2006-05-27	428033	4520343	39.4	824.1
2006-05-27	428038	4520304	34.6	315.28
2006-05-27	428037	4520287	69	811.16
2006-05-27	428062	4520278	54.7	641.2
2006-05-27	428100	4520315	31.5	338.41
2006-05-27	428123	4520293	41.4	753.7
2006-05-27	428196	4520292	31.9	108.58
2006-05-27	427403	4520270	95.2	533.12
2006-05-27	428181	4520281	29.1	168.95
2006-05-27	428192	4520327	55	1043.5
2006-05-27	428226	4520334	34	240.35
2006-05-27	428271	4520333	32.5	828.35
2006-05-27	428262	4520276	26	699.94
2006-05-27	428257	4520279	26.1	106.01
2006-05-27	428253	4520250	28.4	672.78
2006-05-27	428249	4520231	28.4	310.91
2006-05-27	428341	4520211	23.1	39.82
2006-05-27	428353	4520190	23.8	60.26
2006-05-27	428344	4520161	22.9	45.64
2006-05-27	428296	4520139	22.8	149.07
2006-05-27	428281	4520125	22.8	50.01
2006-05-27	428248	4520127	20.2	30.41
2006-05-27	428218	4520129	26.2	120.79
2006-05-27	428258	4520157	21.2	109.09
2006-05-27	428236	4520175	24.4	106.9
2006-05-27	428316	4520202	25.2	93.52
2006-05-27	428358	4520483	27.5	15.51
2006-05-27	428280	4520493	26	131.88
2006-05-27	428277	4520498	32.8	36.85
2006-05-27	428208	4520479	29.7	30.8
2006-05-27	428222	4520503	23.2	45.08
2006-05-27	428208	4520542	29.4	23.35
2006-05-27	428142	4520562	24.3	41.05
2006-05-27	428104	4520589	21.2	168.62
2006-05-27	428130	4520509	23.2	202.27
2006-05-27	428167	4520500	22.8	41.66
2006-05-27	428027	4520668	23.4	8.62
2006-05-27	428012	4520622	29.4	21.39
2006-05-27	428051	4520621	28.4	43.62
2006-05-27	428058	4520643	25.7	22.06
2006-05-27	428115	4520622	29	37.58
2006-05-27	428207	4520583	27.4	260.12
2006-05-27	428265	4520578	36.5	82.54
2006-05-27	428270	4520629	36.7	46.2
2006-05-27	428217	4520636	39.2	390.88
2006-05-27	428063	4520509	36.4	337.12
2006-05-27	428038	4520522	27.4	28.22
2006-05-27	427999	4520526	26.4	39.09
2006-05-27	427986	4520511	36.3	530.82
2006-05-27	427942	4520445	28	35.67
2006-05-27	427933	4520476	64.2	1607.7
2006-05-27	428023	4520508	26.7	11.14
2006-05-27	427949	4520634	25.6	44.18
2006-05-27	427924	4520607	23.2	410.82
2006-05-27	427910	4520561	25.6	116.09
2006-05-27	427887	4520543	25.6	94.3
2006-05-27	427907	4520629	26.2	39.48
2006-05-27	427915	4520660	32.7	32.7
2006-05-27	427852	4520588	39.5	272.5
2006-05-27	427814	4520579	34.9	263.42
2006-05-27	427749	4520647	33	79.58
2006-05-27	427704	4520639	33	136.08
2006-05-27	427737	4520588	34.5	28.28
2006-05-27	427697	4520515	52	1475.82
2006-05-27	427709	4520526	35.1	59.81
2006-05-27	427725	4520533	30.4	79.41
2006-05-27	427796	4520529	38.3	47.54
2006-05-27	427798	4520485	26.4	67.76
2006-05-27	427758	4520618	33.8	51.69
2006-05-27	427833	4520677	29.6	41.66
2006-05-27	427708	4520667	35.2	1372.78
2006-05-27	427699	4520702	31.6	131.49
2006-05-27	427700	4520714	26.7	152.6
2006-05-27	427674	4520761	33.5	260.23
2006-05-27	427660	4520806	20.9	31.36
2006-05-27	427733	4520799	27	13.33
2006-05-27	427727	4520758	28	27.05
2006-05-27	427746	4520719	25.1	22.96
2006-05-27	427742	4520708	24	244.27
2006-05-27	427770	4520695	25.8	69.78
2006-05-27	427794	4520707	23.1	60.09
2006-05-27	427776	4520763	22.2	91.95
2006-05-27	427794	4520777	25.5	24.75
2006-05-27	427897	4520728	27.1	25.42
2006-05-27	427938	4520205	20.8	11.54
2006-05-27	427984	4520244	19.2	33.15
2006-05-27	427998	4520279	18.8	38.7
2006-05-27	428000	4520302	18.9	26.6
2006-05-27	427914	4520240	23.6	64.12
2006-05-27	427869	4520288	20.5	35.78
2006-05-27	427885	4520302	21.9	18.82
2006-05-27	427885	4520342	22.4	21.67
2006-05-27	427862	4520340	20.4	36.9
2006-05-27	427858	4520305	21.5	16.24
2006-05-27	427850	4520297	20.7	23.46
2006-05-27	427795	4520348	19.6	9.13
2006-05-27	427777	4520382	24.8	17.64
2006-05-27	427801	4520398	22.2	31.75
2006-05-27	427749	4520433	21.5	15.68
2006-05-27	427710	4520453	21.5	12.21
2006-05-27	427662	4520461	20.5	26.49
2006-05-27	427624	4520491	21.5	22.62
2006-05-27	427720	4520410	21.5	19.1
2006-05-27	427814	4520303	22.5	14.9
2006-05-27	427823	4520253	21.5	20.83
2006-05-27	427515	4520422	53.1	1872.02
2006-05-27	427480	4520457	35.6	1511.44
2006-05-27	427515	4520465	48.5	1753.47
2006-05-27	427547	4520466	33	37.86
2006-05-27	427569	4520453	90.2	20479.2
2006-05-27	427579	4520399	39.3	1944.32
2006-05-27	427628	4520374	39.2	361.59
2006-05-27	427645	4520349	38.2	824.99
2006-05-27	427686	4520310	48	1308.33
2006-05-27	427698	4520297	41	827.01
2006-05-27	427740	4520270	70.5	1962.46
2006-05-27	427729	4520203	39.8	2387.11
2006-05-27	427747	4520166	35.7	944.5
2006-05-27	427748	4520139	65.5	1829.18
2006-05-27	427725	4520141	83.7	812.39
2006-05-27	427732	4520071	84.9	2233.28
2006-05-27	427712	4520063	25.5	247.8
2006-05-27	427674	4520048	37	550.7
2006-05-27	427626	4520017	38.9	372.96
2006-05-27	427503	4519990	37.5	403.2
2006-05-27	427459	4519999	28.3	286.33
2006-05-27	427422	4519985	31.5	394.8
2006-05-27	427383	4519999	29.4	546.06
2006-05-27	427369	4519866	38.3	844.98
2006-05-27	427394	4519872	35.1	370.27
2006-05-27	427393	4519843	32.2	431.14
2006-05-27	428050	4519670	25.7	18.2
2006-05-27	428014	4519643	22.7	30.74
2006-05-27	427961	4519655	19	29.62
2006-05-27	427934	4519726	20.7	31.08
2006-05-27	427936	4519647	20.8	27.55
2006-05-27	427970	4519632	22.3	29.18
2006-05-27	427982	4519599	20.8	17.7
2006-05-27	428370	4519689	21.2	14.45
2006-05-27	428337	4519626	19.4	45.19
2006-05-27	428299	4519647	17.4	17.47
2006-05-27	428230	4519623	19.5	42.45
2006-05-27	428196	4519622	21.5	49.34
2006-05-27	428246	4519635	23.5	6.72
2006-05-27	428200	4519696	19.8	137.09
2006-05-27	428095	4519908	59.9	1569.46
2006-05-27	428098	4519894	48.9	962.47
2006-05-27	428098	4519927	29.3	352.35
2006-05-27	428084	4519978	35.6	1612.41
2006-05-27	428078	4520023	29.6	3185.56
2006-05-27	428052	4520071	30.9	3242.4
2006-05-27	428085	4520116	31.5	61.82
2006-05-27	428128	4519885	85.7	2910.66
2006-05-27	428110	4519834	31.9	716.63
2006-05-27	428099	4519809	27.2	570.42
2006-05-27	428086	4519742	21.1	37.8
2006-05-27	427360	4520740	27.5	33.43
2006-05-27	427333	4520790	22	13.78
2006-05-27	427395	4520700	34.8	13.22
2006-05-27	427354	4520700	36.6	7
2006-05-27	427299	4520732	33.5	11.48
2006-05-27	427343	4520662	30.1	15.62
2006-05-27	427386	4520619	27.8	17.08
2006-05-27	427378	4520575	25.3	27.05
2006-05-27	427416	4520574	28.3	28.39
2006-05-27	427424	4520640	33.6	2200.8
2006-05-27	427326	4520497	20.3	2632
2006-05-27	427305	4519733	25	42.11
2006-05-27	427305	4519748	24.3	19.88
2006-05-27	427833	4520710	28.3	100.07
2006-05-27	427836	4520724	22	56.73
2006-05-27	427827	4520766	24	31.36
2006-05-27	427597	4520775	27.1	97.89
2006-05-27	427628	4520772	34.5	749.17
2006-05-27	427619	4520775	60	483.06
2006-05-27	427324	4520258	18.7	141.68
2006-05-27	427349	4520267	6	123.2
2006-05-27	427361	4520326	16.8	148.96
2006-05-27	427395	4520332	9	133.28
2006-05-27	427425	4520357	30.4	176.4
2006-05-27	427456	4520392	26.9	138.88
2006-05-27	427492	4520229	118.4	212.8
2006-05-27	427489	4520272	29.1	148.4
2006-05-27	427480	4520298	13.5	152.32
2006-05-27	427507	4520301	17.8	148.4
2006-05-27	427514	4520326	40.7	170.8
2006-05-27	427506	4520360	67.1	145.04
2006-05-27	427467	4520338	19.7	145.6
2006-05-27	427378	4520244	10.6	131.04
2006-05-27	427289	4520166	6.7	126
2006-05-27	427357	4520136	24.9	174.16
2006-05-27	428491	4519833	19.3	5.35
2006-05-27	428530	4519766	18.4	6.27
2006-05-27	428352	4519694	13.6	6.61
2006-05-27	428499	4519872	14.6	7.25
2006-05-27	428055	4520139	28.4	7.54
2006-05-27	428323	4520109	20	11.31
2006-05-27	427884	4520158	21	11.54
2006-05-27	427910	4519834	16.6	12.76
2006-05-27	428014	4520016	23.8	14.56
2006-05-27	428289	4519865	18.7	16.69
2006-05-27	428630	4520148	17.9	16.86
2006-05-27	428454	4519849	20.6	17.08
2006-05-27	428401	4519851	15.7	19.99
2006-05-27	427676	4520432	15.5	20.07
2006-05-27	428301	4520096	18.6	20.08
2006-05-27	428391	4520000	17.4	21.67
2006-05-27	428578	4520008	17	21.67
2006-05-27	428415	4520169	21.3	21.67
2006-05-27	427387	4519951	16.7	23.08
2006-05-27	427912	4520089	19.3	23.78
2006-05-27	428564	4519858	19.7	23.91
2006-05-27	427998	4519960	30.4	24.01
2006-05-27	427445	4519960	16	24.19
2006-05-27	427707	4520383	19	25.64
2006-05-27	428368	4520014	14.8	28.5
2006-05-27	427917	4520128	22.5	29.75
2006-05-27	427583	4520519	22	32.65
2006-05-27	427236	4520191	18.2	33.12
2006-05-27	427289	4520202	21	35.38
2006-05-27	427769	4520305	20.4	35.84
2006-05-27	427912	4520241	18	36.48
2006-05-27	427790	4520259	21.8	38.69
2006-05-27	427844	4520141	20.3	40.37
2006-05-27	427742	4520340	24.1	40.66
2006-05-27	427952	4519859	18.2	45.01
2006-05-27	428264	4520093	19.5	46.87
2006-05-27	428162	4520138	18	46.87
2006-05-27	428163	4520228	21.3	47.43
2006-05-27	427901	4520052	23.4	48.55
2006-05-27	428423	4520196	17.1	49.22
2006-05-27	427604	4520498	18.3	51.04
2006-05-27	428211	4520090	18.5	51.18
2006-05-27	428134	4520231	23.7	51.3
2006-05-27	427266	4520280	15.4	52.78
2006-05-27	427543	4520547	18	53.82
2006-05-27	428072	4520201	21	56.5
2006-05-27	427847	4520196	19.5	57.3
2006-05-27	427816	4520187	20	57.71
2006-05-27	428379	4520112	20.5	58.8
2006-05-27	427298	4520080	18.8	60.9
2006-05-27	427914	4520066	22.3	66.12
2006-05-27	428573	4520062	16.8	75.94
2006-05-27	427258	4520306	14.3	77.72
2006-05-27	427348	4519993	17	80.62
2006-05-27	427285	4520349	15	82.36
2006-05-27	427866	4520030	14.6	85.84
2006-05-27	428462	4520113	17.1	88.59
2006-05-27	427351	4520226	18.2	88.74
2006-05-27	428420	4520144	18.4	91.17
2006-05-27	428502	4520082	18	97.16
2006-05-27	427530	4520356	16.7	97.44
2006-05-27	427639	4520463	18.8	100.34
2006-05-27	428127	4520199	21.4	102.26
2006-05-27	427582	4519951	22	113.1
2006-05-27	428612	4519889	16.3	116.14
2006-05-27	427281	4520045	19.5	116.58
2006-05-27	427364	4520107	18.3	118.32
2006-05-27	428408	4520106	21	119.78
2006-05-27	427548	4520390	17.3	120.64
2006-05-27	427949	4519937	22.8	121.8
2006-05-27	428348	4520308	24.7	124.21
2006-05-27	427300	4520304	16.4	124.7
2006-05-27	427245	4520275	15.2	126.44
2006-05-27	427502	4520045	20	131.66
2006-05-27	427801	4520029	16.7	137.46
2006-05-27	427417	4520435	21.6	143.26
2006-05-27	427311	4520106	17	152.54
2006-05-27	427342	4520024	24.6	164.14
2006-05-27	428171	4520169	20	170.52
2006-05-27	428291	4520193	17.6	172.7
2006-05-27	428459	4520048	16.3	175.78
2006-05-27	427617	4520186	22	183.28
2006-05-27	428303	4520287	19.9	183.4
2006-05-27	427240	4520102	17.5	183.86
2006-05-27	427787	4519991	49.5	185.6
2006-05-27	428586	4520092	16.4	198.35
2006-05-27	428290	4520342	20	209.22
2006-05-27	428212	4520178	24.5	214.26
2006-05-27	428367	4520252	20.5	214.37
2006-05-27	428011	4520081	21	214.6
2006-05-27	427227	4520229	16.5	219.82
2006-05-27	427986	4520162	17.8	223.3
2006-05-27	427462	4520424	17.5	283.62
2006-05-27	427993	4520132	24.9	290
2006-05-27	427392	4520464	18.3	314.36
2006-05-27	428559	4520119	17	327.38
2006-05-27	427433	4520229	20.4	354.38
2006-05-27	427509	4520354	61.5	356.7
2006-05-27	427497	4520285	19.8	376.42
2006-05-27	427419	4520431	18.3	396.14
2006-05-27	427469	4520085	84	415.28
2006-05-27	427566	4520287	29.7	527.8
2006-05-27	427303	4520380	12.8	542.88
2006-05-27	427841	4519912	23.1	544.04
2006-05-27	428004	4519924	32.3	551
2006-05-27	427614	4519993	27	553.32
2006-05-27	427500	4520404	22.3	804.46
2006-05-27	427507	4520022	42.2	814.9
2006-05-27	427919	4519977	30	818.96
2006-05-27	427356	4520422	30.2	879.86
2006-05-27	427474	4519937	31	890.3
2006-05-27	427442	4520044	25.6	974.98
2006-05-27	427560	4520017	41.8	1008.62
2006-05-27	427544	4519966	32.3	1012.1
2006-05-27	427665	4520113	44.4	1029.5
2006-05-27	427383	4520064	30.6	1037.62
2006-05-27	427509	4520149	29.5	1062.56
2006-05-27	427416	4520295	37.7	1076.48
2006-05-27	427912	4519867	61.2	1125.78
2006-05-27	427566	4520268	50	1162.9
2006-05-27	427757	4520013	30.1	1184.94
2006-05-27	427675	4520272	57.6	1324.72
2006-05-27	427595	4520043	34	1597.32
2006-05-27	427843	4519973	64	1740
2006-05-27	427882	4519903	56.6	1865.28
2006-05-27	427621	4520072	93	1988.82
2006-05-27	427617	4520302	40.5	1994.62
2006-05-27	427864	4519949	33.8	2059
2006-05-27	427475	4520478	34.6	2126.86
2006-05-27	427996	4519897	1837	2221.4
2006-05-27	427637	4519994	27.2	2423.24
2006-05-27	427567	4520361	42.8	2528.22
2006-05-27	427655	4520178	26.7	2738.18
2006-05-27	428229	4519876	49.5	2798.04
2006-05-27	427486	4520093	50	2902.32
2006-05-27	427687	4520133	24.5	3199.86
2006-05-27	427546	4520047	44	3236.98
2006-05-27	427580	4520238	36.4	3316.44
2006-05-27	427511	4519961	57.3	3782.76
2006-05-27	427340	4520385	44.3	4285.04
2006-05-27	427886	4519902	37	4756
2006-05-27	427691	4520243	38.2	5415.46
2006-05-27	427448	4520175	47.3	7757.5
2006-05-27	427419	4520131	56	8165.24
2006-05-27	427823	4520089	94.8	27648.6
2006-05-27	427610	4520145	95.5	34559.9

## Sheet: October.2006
Monitoring diffuse volcanic degassing during volcanic unrests: the case of Campi Flegrei (Italy).
Cardellini C., Chiodini G., Frondini F., Avino R. , Bagnato E., Caliro S., Lelli M., Rosiello A.
Supplemetary dataset S1
Date	East-UTM-ED50 (m)	North-UTM-ED50 (m)	T soil (°C)	CO2 flux (g/m2d)
2006-10-30	428148	4520441	23.1	298.58
2006-10-30	428166	4520407	26.9	2009.7
2006-10-30	428190	4520421	20.7	24.42
2006-10-30	428204	4520382	21.8	324.92
2006-10-30	428180	4520366	24.3	36.08
2006-10-30	428152	4520350	59.5	8454.66
2006-10-30	428149	4520323	77	17366.9
2006-10-30	428156	4520363	32	1198.28
2006-10-30	428092	4520395	46.2	706.44
2006-10-30	428092	4520438	24.9	338.72
2006-10-30	428043	4520448	27.2	130.5
2006-10-30	428047	4520417	28.1	1498.14
2006-10-30	428009	4520415	37.1	884.5
2006-10-30	427971	4520404	21	259.84
2006-10-30	427972	4520396	18.2	153.7
2006-10-30	428042	4520383	20.5	562.89
2006-10-30	428026	4520390	28.6	254.5
2006-10-30	428018	4520378	23.9	46.86
2006-10-30	428028	4520339	47.4	3325.72
2006-10-30	428031	4520300	42.3	3326.88
2006-10-30	428036	4520283	83.9	9353.08
2006-10-30	428075	4520282	81.4	9605.96
2006-10-30	428091	4520302	21.4	66.12
2006-10-30	428077	4520311	21.7	33.06
2006-10-30	428122	4520295	37.4	3542.64
2006-10-30	428192	4520298	23.1	1887.9
2006-10-30	428189	4520330	35	868.26
2006-10-30	428228	4520342	26.9	377.06
2006-10-30	428274	4520346	23.5	187.92
2006-10-30	428268	4520316	23	192.56
2006-10-30	428349	4520333	19.6	76.15
2006-10-30	428359	4520290	21.6	144.13
2006-10-30	428374	4520258	19.8	120.12
2006-10-30	428304	4520292	20.6	297.54
2006-10-30	428322	4520257	16.3	204.86
2006-10-30	428358	4520235	19.6	234.32
2006-10-30	428364	4520191	19.1	135.14
2006-10-30	428333	4520177	17.5	284.55
2006-10-30	428330	4520146	19.5	114.84
2006-10-30	428289	4520124	18.3	46.11
2006-10-30	428329	4520109	18.1	43.21
2006-10-30	428252	4520126	20.5	46.34
2006-10-30	428207	4520110	21.1	60.44
2006-10-30	428245	4520178	19.6	102.66
2006-10-30	428230	4520203	20.4	246.5
2006-10-30	428201	4520144	20.6	175.86
2006-10-30	428163	4520165	19.5	140.36
2006-10-30	428165	4520201	23.1	63.39
2006-10-30	428179	4520224	20.1	94.48
2006-10-30	428138	4520234	19.8	41.47
2006-10-30	428106	4520229	18.8	32.25
2006-10-30	428095	4520203	20.5	62.29
2006-10-30	428108	4520172	22.7	45.7
2006-10-30	428115	4520136	20.4	143.84
2006-10-30	428145	4520102	17.7	120.81
2006-10-30	428168	4520127	8.1	23.08
2006-10-30	428293	4520185	20.4	99.06
2006-10-30	428289	4520233	20.6	84.1
2006-10-30	428256	4520234	20.2	149.06
2006-10-30	428253	4520267	26.9	1361.84
2006-10-30	428241	4520303	21.9	197.26
2006-10-30	428200	4520359	25.4	93.55
2006-10-30	428352	4520480	17.8	8.7
2006-10-30	428301	4520482	19.4	219.65
2006-10-30	428299	4520519	22.5	41.01
2006-10-30	428239	4520498	16.7	72.5
2006-10-30	428208	4520523	16.6	43.15
2006-10-30	428202	4520560	18.5	27.38
2006-10-30	428149	4520556	20.1	97.61
2006-10-30	428142	4520515	23.1	372.94
2006-10-30	428082	4520504	26.9	2085.68
2006-10-30	428049	4520547	22.8	47.56
2006-10-30	428003	4520539	21.6	29.12
2006-10-30	427974	4520503	26.9	655.4
2006-10-30	427951	4520460	24.9	128.35
2006-10-30	427919	4520468	38.4	299.86
2006-10-30	428035	4520522	20.7	37.7
2006-10-30	428102	4520579	19.4	109.62
2006-10-30	428044	4520600	16.8	196.04
2006-10-30	428022	4520578	21.6	47.56
2006-10-30	427995	4520634	15.5	13.34
2006-10-30	427928	4520603	21.3	265.06
2006-10-30	427893	4520587	19.7	76.56
2006-10-30	427876	4520559	24.1	43.56
2006-10-30	427870	4520592	23.2	90.02
2006-10-30	427831	4520578	21.9	125.86
2006-10-30	427802	4520582	18.4	16.82
2006-10-30	427906	4520631	21.2	27.26
2006-10-30	427929	4520653	19.2	12.82
2006-10-30	427714	4520617	19.7	10.44
2006-10-30	427709	4520577	23.3	40.66
2006-10-30	427694	4520566	40.2	1031.24
2006-10-30	427722	4520531	24.1	218.66
2006-10-30	427764	4520549	26.2	52.72
2006-10-30	427807	4520515	35	62.64
2006-10-30	427747	4520577	28.5	302.18
2006-10-30	427713	4520661	21.2	35.96
2006-10-30	427715	4520693	18.5	230.26
2006-10-30	427699	4520729	21.5	41.76
2006-10-30	427669	4520768	20.8	22.21
2006-10-30	427717	4520797	20.8	53.36
2006-10-30	427745	4520748	21.2	14.33
2006-10-30	427753	4520703	19.2	34.85
2006-10-30	427774	4520795	20.6	22.16
2006-10-30	427814	4520782	20.8	63.22
2006-10-30	427823	4520739	19.8	90.48
2006-10-30	427831	4520702	18.9	41.18
2006-10-30	427817	4520677	18.1	31.55
2006-10-30	428022	4520640	19.7	32.48
2006-10-30	428071	4520629	19.5	74.24
2006-10-30	428094	4520664	19.2	30.62
2006-10-30	428151	4520646	19.6	10.21
2006-10-30	428121	4520605	19.4	30.74
2006-10-30	428192	4520596	19.5	90.48
2006-10-30	428260	4520605	18	20.88
2006-10-30	428234	4520645	21.4	28.36
2006-10-30	427560	4519757	17.3	23.55
2006-10-30	427586	4519778	13.2	9.28
2006-10-30	427621	4519775	21.2	55.1
2006-10-30	427669	4519756	20.4	34.92
2006-10-30	427597	4519738	15.5	114.84
2006-10-30	427625	4519718	13.6	94.54
2006-10-30	427630	4519691	14	31.32
2006-10-30	427664	4519722	15.6	164.72
2006-10-30	427703	4519753	41.6	3069.36
2006-10-30	427629	4519795	17.9	27.2
2006-10-30	427668	4519783	14.5	17.98
2006-10-30	427715	4519774	21	104.98
2006-10-30	427742	4519749	31.3	2422.08
2006-10-30	427692	4519813	20.9	71.34
2006-10-30	427664	4519854	18.8	79.46
2006-10-30	427705	4519889	14.2	33.64
2006-10-30	427722	4519857	33.2	1868.76
2006-10-30	427734	4519829	76.8	4239.97
2006-10-30	427773	4519811	61.5	1657.64
2006-10-30	427781	4519849	24.1	1153.62
2006-10-30	427791	4519864	15.7	193.72
2006-10-30	427786	4519894	25.3	280.14
2006-10-30	427812	4519924	24.3	318.88
2006-10-30	427806	4519967	41.3	1700.56
2006-10-30	427764	4519960	25.7	2831.56
2006-10-30	427724	4519969	18.2	149.64
2006-10-30	427761	4519989	16.6	113.1
2006-10-30	427752	4520012	25.5	2112.36
2006-10-30	427785	4520034	21.8	1753.92
2006-10-30	427812	4520067	32.2	887.4
2006-10-30	427777	4520093	43.9	471.54
2006-10-30	427789	4520120	20.4	1530.62
2006-10-30	427824	4520020	94	12760
2006-10-30	427857	4520000	24.5	264.48
2006-10-30	427901	4519992	21.9	201.26
2006-10-30	427949	4519973	20.4	586.38
2006-10-30	427939	4519992	20.2	841
2006-10-30	427941	4519932	25.2	128.76
2006-10-30	427909	4519912	36.2	1579.34
2006-10-30	427900	4519886	24.3	37.7
2006-10-30	427516	4520260	20.5	328.28
2006-10-30	427874	4519914	27.4	485.46
2006-10-30	427498	4520208	43.6	1584.56
2006-10-30	427568	4520176	43.5	1784.66
2006-10-30	427860	4519959	34.1	6599.24
2006-10-30	427739	4519889	28.4	143.84
2006-10-30	427560	4520134	91.9	19359.8
2006-10-30	427682	4519913	19.6	50.46
2006-10-30	427500	4520108	69.1	13461.2
2006-10-30	427652	4519938	18.3	24.94
2006-10-30	427468	4520085	45.5	904.8
2006-10-30	427633	4519912	17.2	30.51
2006-10-30	427430	4520087	49	1167.54
2006-10-30	427597	4519886	18.9	46.34
2006-10-30	427399	4520119	25.5	726.74
2006-10-30	427566	4519875	18.5	44.08
2006-10-30	427419	4520152	51.2	1333.42
2006-10-30	427533	4519855	19.2	51.62
2006-10-30	427445	4520130	22	1909.94
2006-10-30	427493	4519825	17.8	47.56
2006-10-30	427458	4520180	20.7	408.32
2006-10-30	427463	4519818	16.1	54.52
2006-10-30	427469	4520171	30.5	1670.4
2006-10-30	427437	4519844	16.3	15.66
2006-10-30	427477	4520135	26.3	9471.4
2006-10-30	427452	4519797	18.6	37.12
2006-10-30	427537	4520128	87.5	8455.82
2006-10-30	427409	4519802	17	26.68
2006-10-30	427458	4520113	30.7	891.46
2006-10-30	427384	4519788	19.3	19.02
2006-10-30	427559	4520069	36	743.56
2006-10-30	427405	4519755	20.4	29.58
2006-10-30	427549	4520062	41.3	941.34
2006-10-30	427445	4519753	17.5	42.92
2006-10-30	427599	4520065	34.5	968.6
2006-10-30	427461	4519744	19.5	55.68
2006-10-30	427601	4520106	51.2	1152.46
2006-10-30	427480	4519740	14.9	30.1
2006-10-30	427667	4520101	40.5	202.42
2006-10-30	427524	4519726	24.5	328.86
2006-10-30	427695	4520089	94.3	7665.28
2006-10-30	427587	4519812	16.8	104.98
2006-10-30	427625	4519848	18	79.46
2006-10-30	427729	4520094	31	1826.42
2006-10-30	428011	4519828	19.2	73.66
2006-10-30	427760	4520079	31.1	1662.86
2006-10-30	428018	4519885	17	182.12
2006-10-30	427701	4520057	40	1114.76
2006-10-30	428020	4519950	24.9	143.26
2006-10-30	427682	4520045	53.8	1631.54
2006-10-30	428041	4520004	24.2	6.38
2006-10-30	427648	4520043	35.1	537.66
2006-10-30	428043	4520060	20.8	108.46
2006-10-30	427594	4520031	33.2	550.42
2006-10-30	428049	4520129	20.7	25.46
2006-10-30	427572	4520033	35.3	374.1
2006-10-30	428023	4520136	23.9	81.55
2006-10-30	427522	4520009	31.8	422.24
2006-10-30	428011	4520081	20.6	312.04
2006-10-30	427494	4519999	23.3	412.38
2006-10-30	427463	4520023	30.9	1325.88
2006-10-30	428001	4520034	30.4	7562.04
2006-10-30	428011	4519991	25.1	149.06
2006-10-30	427404	4520054	26	667.58
2006-10-30	427963	4519871	17.4	29.23
2006-10-30	427355	4520075	17.2	332.34
2006-10-30	427963	4519904	19.4	112.52
2006-10-30	427312	4520102	19	249.98
2006-10-30	427369	4520141	19.5	226.78
2006-10-30	427919	4519888	50.1	971.5
2006-10-30	427926	4519847	17.5	15.89
2006-10-30	427392	4520184	22.8	240.7
2006-10-30	428050	4519681	19.5	33.35
2006-10-30	427465	4520227	32	990.64
2006-10-30	428002	4519638	14.3	26.1
2006-10-30	427640	4520188	24	1666.34
2006-10-30	427964	4519663	16.9	36.89
2006-10-30	427686	4520153	40.8	1617.62
2006-10-30	427253	4520247	15.8	14.04
2006-10-30	427951	4519683	16.9	26.97
2006-10-30	427928	4519692	16	10.56
2006-10-30	427260	4520284	19	188.5
2006-10-30	427904	4519706	17.1	40.37
2006-10-30	427269	4520316	18.6	433.26
2006-10-30	427973	4519625	17.1	111.94
2006-10-30	427265	4520337	19.8	254.04
2006-10-30	428465	4520116	16.1	1944.16
2006-10-30	427280	4520264	17.4	40.77
2006-10-30	428435	4520131	18.5	133.63
2006-10-30	427306	4520302	16.4	41.7
2006-10-30	428432	4520166	17.5	56.78
2006-10-30	427342	4520349	20	94.54
2006-10-30	428405	4520176	18.1	100.22
2006-10-30	428414	4520094	16.5	61.54
2006-10-30	427344	4520390	38.8	745.88
2006-10-30	428370	4520101	17.3	117.16
2006-10-30	427309	4520409	20	1146.66
2006-10-30	428379	4520069	17	145.64
2006-10-30	427372	4520418	35	3488.12
2006-10-30	428339	4520061	17.6	236.7
2006-10-30	427409	4520450	23.9	283.62
2006-10-30	427435	4520439	27.7	436.16
2006-10-30	428303	4520065	17.6	1970.84
2006-10-30	428356	4520123	17.3	87.12
2006-10-30	427468	4520443	46.8	2449.34
2006-10-30	428371	4519698	14.8	35.73
2006-10-30	427499	4520445	33.4	2728.9
2006-10-30	428347	4519663	15.1	18.1
2006-10-30	427539	4520413	37.6	1176.82
2006-10-30	428336	4519631	14.8	49.01
2006-10-30	427528	4520333	32.1	481.98
2006-10-30	428258	4519651	16.1	67.8
2006-10-30	427517	4520349	26.7	1822.36
2006-10-30	428259	4519635	16.6	53.01
2006-10-30	427515	4520324	24.3	309.72
2006-10-30	427520	4520295	19	61.48
2006-10-30	428221	4519620	14.3	87.41
2006-10-30	428193	4519632	14.1	325.44
2006-10-30	427534	4520273	20	431.52
2006-10-30	428209	4519679	15.1	112.4
2006-10-30	427564	4520356	61.8	6951.3
2006-10-30	427601	4520389	91.1	2941.18
2006-10-30	428101	4519895	72.2	3132.41
2006-10-30	427618	4520355	26.5	859.56
2006-10-30	428089	4519833	30.2	2176.62
2006-10-30	428084	4519769	20.2	62.41
2006-10-30	427611	4520314	95.5	39548.5
2006-10-30	428098	4519887	41.8	392.66
2006-10-30	427586	4520292	36.2	1271.36
2006-10-30	428105	4519917	51.4	2406.94
2006-10-30	427644	4520272	69.5	4060.58
2006-10-30	428091	4519995	15.2	892.91
2006-10-30	427664	4520305	49.4	4703.8
2006-10-30	427700	4520273	43.5	9054.96
2006-10-30	428079	4520037	19.6	18358.7
2006-10-30	428081	4520071	20.4	223.36
2006-10-30	427672	4520254	35.5	1066.62
2006-10-30	427681	4520196	20	95.12
2006-10-30	427389	4519857	24.3	433.84
2006-10-30	427390	4519856	29.3	852.77
2006-10-30	427739	4520215	63.2	23275.4
2006-10-30	427748	4520169	53.6	7584.66
2006-10-30	427754	4520143	70.5	2621.02
2006-10-30	427781	4520122	87.1	11223
2006-10-30	427709	4520147	90.7	15230.8
2006-10-30	427462	4520277	21.3	84.1
2006-10-30	427551	4520242	19	296.96
2006-10-30	427619	4520210	20.3	916.98
2006-10-30	427602	4520260	22.5	2964.96
2006-10-30	427620	4520153	36.2	4826.18
2006-10-30	427417	4520221	17.8	171.68
2006-10-30	427410	4520300	16	22.04
2006-10-30	427344	4520247	16.8	59.74
2006-10-30	427349	4520211	17.1	35.38
2006-10-30	427309	4520176	17.5	32.65
2006-10-30	427444	4520325	16.8	104.98
2006-10-30	427492	4520358	18.6	169.94
2006-10-30	427470	4520384	15.6	153.12
2006-10-30	427457	4520416	17.2	228.52
2006-10-30	427409	4520412	20.8	245.92
2006-10-30	427379	4520394	30.2	12865
2006-10-30	427375	4520337	17.3	150.22
2006-10-30	427434	4520367	20	212.28
2006-10-30	427338	4520298	15.1	62.06
2006-10-30	427273	4520216	16.2	66.7
2006-10-30	427280	4520189	19.5	258.68
2006-10-30	427290	4520141	19.2	255.78
2006-10-30	427320	4520120	19	145
2006-10-30	427225	4520133	18.7	307.4
2006-10-30	427274	4520120	19	272.02
2006-10-30	427274	4520074	27.4	3934.72
2006-10-30	427255	4520096	46.3	3364
2006-10-30	427317	4520060	16.5	120.64
2006-10-30	427290	4520039	21	346.26
2006-10-30	427351	4520023	17.3	156.02
2006-10-30	427395	4519982	17	106.72
2006-10-30	427447	4519988	28	1115.92
2006-10-30	427492	4519955	23.1	1617.04
2006-10-30	427518	4519942	57	2699.32
2006-10-30	427560	4519945	23.2	353.8
2006-10-30	427601	4519961	23	1251.06
2006-10-30	427627	4519966	15.2	1106.64
2006-10-30	427629	4519996	55.2	794.6
2006-10-30	427655	4519994	36.2	2574.04
2006-10-30	427484	4519924	29	588.7
2006-10-30	427494	4519913	45.1	3836.12
2006-10-30	427469	4519907	24	1635.02
2006-10-30	427432	4519924	17.8	60.9
2006-10-30	427379	4519944	16.4	26.91
2006-10-30	427348	4519996	18.3	230.84
2006-10-30	427788	4520325	15.8	141.52
2006-10-30	427790	4520268	20.5	12.06
2006-10-30	427810	4520209	16.5	35.96
2006-10-30	427735	4520341	22.8	18.73
2006-10-30	427668	4520434	17.4	34.39
2006-10-30	427607	4520489	17.1	21.11
2006-10-30	427548	4520544	25.4	20.71
2006-10-30	427523	4520612	15.8	18.27
2006-10-30	427840	4520315	17	12.35
2006-10-30	427866	4520308	15.2	22.97
2006-10-30	427852	4520265	16.5	20.18
2006-10-30	427848	4520367	16.1	20.42
2006-10-30	427365	4520545	22.5	24.53
2006-10-30	427226	4520339	20.4	60.32
2006-10-30	427823	4520151	13.3	40.02
2006-10-30	427847	4520103	13.7	8
2006-10-30	427854	4520057	14.5	30.62
2006-10-30	427861	4519992	16.9	85.96
2006-10-30	427949	4519967	20	307.4
2006-10-30	427893	4520013	14.6	227.94
2006-10-30	427909	4520074	10.7	36.95
2006-10-30	427910	4520033	14.5	52.78
2006-10-30	427919	4520121	14.6	17.52
2006-10-30	427943	4520172	14.5	34.34
2006-10-30	427910	4520180	11.7	24.65
2006-10-30	427931	4520233	13.1	40.83
2006-10-30	427984	4520240	14.5	21.69
2006-10-30	428004	4520283	12.3	15.89
2006-10-30	428000	4520313	11.5	25.17
2006-10-30	427882	4520196	10.4	39.38
2006-10-30	427897	4520237	11.3	28.54
2006-10-30	427556	4520713	13.8	50.87
2006-10-30	427595	4520677	11.2	13.98
2006-10-30	427570	4520831	15.1	51.68
2006-10-30	427377	4520779	12	39.38
2006-10-30	427335	4520779	16	3.48
2006-10-30	427371	4520711	11.5	11.6
2006-10-30	427355	4520672	13	28.01
2006-10-30	427305	4520714	13.5	13.05
2006-10-30	427360	4520630	12	25.4
2006-10-30	427404	4520627	14	9.45
2006-10-30	427416	4520575	11.4	6.55
2006-10-30	427453	4520661	13	7.31
2006-10-30	427402	4520699	18.1	4.87
2006-10-30	427316	4520491	17.3	4.47
2006-10-30	427260	4520441	14.8	66.7
2006-10-30	428227	4519868	45.2	9372.8
2006-10-30	428403	4519830	11.4	11.72
2006-10-30	427710	4520453	21.5	12.21
2006-10-30	427749	4520433	21.5	15.68
2006-10-30	427777	4520382	24.8	17.64
2006-10-30	427720	4520410	21.5	19.1
2006-10-30	427662	4520461	20.5	26.49
2006-10-30	427801	4520398	22.2	31.75

[truncated: 20 more sheets: March.2007, June.2008, March.2009, July.2009, November.2009, May.2010, March.2011, June.2012, October.2012, February.2013, May.2013, July.2013, September.2013, June.2014, September.2014, Jenuary.2015, March.2015, November.2015, Jenuary.2016, July.2016]
